# Supplementary material for: Mapping the prevalence of molecular markers of Plasmodium falciparum artemisinin partial resistance in Africa: a spatial-temporal modelling study
Source: medRxiv. 2025 Dec 23:2025.12.22.25342873. Preprint. [Version 1] doi: 10.64898/2025.12.22.25342873 (PMC12755267; doi:10.64898/2025.12.22.25342873)
Supplement: Supplement 3 [file media-3.xlsx]

## Sheet: key
This spreadsheet contains the following tables:
studies	Global information on the study that generated the data. Indexed by study_id
surveys	Information on a particular location (lat/lon) and time (collection day) of sampling. Indexed by survey_id
individual variant counts	For each k13 ART-R mutation with positive prevalence in any survey, plus crt 76T and mdr1 86Y, the raw counts and prevalence calculation
Data are structured in the following columns:
Column Name	Input Type	Notes
study_id	Character string	The unique key for this study
study_label	Character string or NA (missing)	A few words to identify the study, for example the title of an academic paper
description	Character string or NA (missing)	A longer space to describe any relevant study details (free text)
access_level	public, restricted, or private	The access level of the data
contributors	Character string or NA (missing)	List of key contributors, for example authors of an academic paper
reference	Character string	A pointer that unambiguously defines the data source. For example a URL to a published paper, or for unpublished data a permanent path to the location where the data are stored
reference_year	Numeric or NA (missing)	The calendar year of the source reference
PMID	Numeric or NA (missing)	For academic papers, the unique PubMed ID
survey_id	Character string	The unique key for this survey
country_name	Character string or NA (missing)	Useful for quickly identifying the country, although lat/lon should be preferred for analysis or when joining data
site_name	Character string or NA (missing)	Useful for quickly identifying the site, although lat/lon should be preferred for analysis or when joining data
latitude	Numeric [-90, 90]	Spatial coordinates. If imputed then details of the imputation should be recorded in the location_method and/or location_notes
longitude	Numeric [-180, 180]	Spatial coordinates. If imputed then details of the imputation should be recorded in the location_method and/or location_notes
location_method	Character string or NA (missing)	How the location was determined, e.g. ‘exact coordinates of health facility’, or ‘imputated as the centroid of the province’, etc
location_notes	Character string or NA (missing)	Any other important notes pertaining to the location (free text).
collection_start	Proper date or NA (missing)	The first day of a sample collection period
collection_end	Proper date or NA (missing)	The last day of a sample collection period
collection_day	Proper date	The specific day of sample collection. If imputed then details of the imputation should be recorded in the time_method and/or time_notes
time_method	Character string or NA (missing)	How the collection day was determined, e.g. ‘exact date’, or ‘imputated as the midpoint of the collection range’, etc.
time_notes	Character string or NA (missing)	Any other important notes pertaining to the collection time (free text).
numerator	Numeric	Number of times target variant was observed
denominator	Numeric	Number of samples successfully sequenced at the target position
prevalence	Numeric	Prevalence (numerator / denominator) as a percent
prevalence_lower	Numeric	Lower 95% confidence interval on prevalence (Clopper-Pearson) from the raw count data
prevalence_upper	Numeric	Upper 95% confidence interval on prevalence (Clopper-Pearson) from the raw count data
Further information and data
Complete raw data:	https://github.com/IDEELResearch/scrub	analysis/data-out folder. Object in STAVE format (see below)
Details of the STAVE package:	https://mrc-ide.github.io/STAVE/	This dataset uses v2.0.2

## Sheet: studies
study_id	study_label	description	access_level	contributors	reference	reference_year	PMID
WWARN_29436338	Multiple Phenotypic and Genotypic Artemisinin Sensitivity Evaluation of Malian Plasmodium falciparum Isolates		public	Niare K et al.	https://pubmed.ncbi.nlm.nih.gov/29436338/	2018	29436338
WWARN_29436339	Surveillance of Antimalarial Resistance Molecular Markers in Imported Plasmodium falciparum Malaria Cases in Anhui, China, 2012-2016.		public	Zhang T et al.	https://pubmed.ncbi.nlm.nih.gov/29436339/	2018	29436339
WWARN_29486766	Molecular markers of resistance to amodiaquine plus sulfadoxine-pyrimethamine in an area with seasonal malaria chemoprevention in south central Niger.		public	Grais RF et al.	https://pubmed.ncbi.nlm.nih.gov/29486766/	2018	29486766
WWARN_29553316	Artemisinin-Resistant Plasmodium falciparum with High Survival Rates, Uganda, 2014-2016.		public	Ikeda M et al.	https://pubmed.ncbi.nlm.nih.gov/29553316/	2018	29553316
WWARN_29582728	Polymorphisms in the K13 Gene in Plasmodium falciparum from Different Malaria Transmission Areas of Kenya.		public	de Laurent ZR et al.	https://pubmed.ncbi.nlm.nih.gov/29582728/	2018	29582728
WWARN_29582732	Molecular Markers of Plasmodium falciparum Drug Resistance in Parasitemic Pregnant Women in the Middle Forest Belt of Ghana.		public	Osarfo J et al.	https://pubmed.ncbi.nlm.nih.gov/29582732/	2018	29582732
WWARN_29813085	Resistance screening and trend analysis of imported falciparum malaria in NSW, Australia (2010 to 2016)		public	Prosser C et al.	https://pubmed.ncbi.nlm.nih.gov/29813085/	2018	29813085
WWARN_29854394	Effects of Drug Policy Changes on Evolution of Molecular Markers of Plasmodium falciparum Resistance to Chloroquine, Amodiaquine, and Sulphadoxine-Pyrimethamine in the South West Region of Cameroon.		public	Moyeh MN et al.	https://pubmed.ncbi.nlm.nih.gov/29854394/	2018	29854394
WWARN_29861750	Human Genetic Markers and Structural Prediction of Plasmodium falciparum Multidrug Resistance Gene (pfmdr1) for Ligand Binding in Pregnant Women Attending General Hospital Minna.		public	Lawal B et al.	https://pubmed.ncbi.nlm.nih.gov/29861750/	2018	29861750
WWARN_30103683	A barcode of multilocus nuclear DNA identifies genetic relatedness in pre- and post-Artemether/Lumefantrine treated Plasmodium falciparum in Nigeria.		public	Oyebola KM et al.	https://pubmed.ncbi.nlm.nih.gov/30103683/	2018	30103683
WWARN_30121345	High prevalence of Plasmodium falciparum antimalarial drug resistance markers in isolates from asymptomatic patients from the Republic of the Congo between 2010 and 2015.		public	Voumbo-Matoumona DF et al.	https://pubmed.ncbi.nlm.nih.gov/30121345/	2018	30121345
WWARN_30259821	Molecular investigation of the Pfmdr1 gene of Plasmodium falciparum isolates in Henan Province imported from Africa.		public	Yang C et al.	https://pubmed.ncbi.nlm.nih.gov/30259821/	2019	30259821
WWARN_30333022	Efficacy and safety of artemisinin-based combination therapy, and molecular markers for artemisinin and piperaquine resistance in Mainland Tanzania.		public	Kakolwa MA et al.	https://pubmed.ncbi.nlm.nih.gov/30333022/	2018	30333022
WWARN_30350774	Molecular Surveillance of Plasmodium falciparum Drug Resistance Markers in Clinical Samples from Botswana.		public	Tawe L et al.	https://pubmed.ncbi.nlm.nih.gov/30350774/	2018	30350774
WWARN_30376843	Selective sweeps and genetic lineages of Plasmodium falciparum multi-drug resistance (pfmdr1) gene in Kenya.		public	Muiruri P et al.	https://pubmed.ncbi.nlm.nih.gov/30376843/	2018	30376843
WWARN_30402465	Status of Artemisinin Resistance in Malaria Parasite Plasmodium falciparum from Molecular Analyses of the Kelch13 Gene in Southwestern Nigeria.		public	Oboh MA et al.	https://pubmed.ncbi.nlm.nih.gov/30402465/	2018	30402465
WWARN_30404640	Towards a re-emergence of chloroquine sensitivity in Côte d'Ivoire?		public	Dagnogo O et al.	https://pubmed.ncbi.nlm.nih.gov/30404640/	2018	30404640
WWARN_30418593	Comparative Efficacy of Artemether-Lumefantrine and Dihydroartemisinin-Piperaquine for the Treatment of Uncomplicated Malaria in Ugandan Children.		public	Yeka A et al.	https://pubmed.ncbi.nlm.nih.gov/30418593/	2019	30418593
WWARN_30559133	Changing Molecular Markers of Antimalarial Drug Sensitivity across Uganda.		public	Asua V et al.	https://pubmed.ncbi.nlm.nih.gov/30559133/	2019	30559133
WWARN_30865632	Seasonal malaria chemoprevention combined with community case management of malaria in children under 10 years of age, over 5 months, in south-east Senegal: A cluster-randomised trial		public	Ndiaye JLA et al.	https://pubmed.ncbi.nlm.nih.gov/30865632/	2019	30865632
WWARN_30898164	Efficacy and safety of artemether-lumefantrine for the treatment of uncomplicated malaria and prevalence of Pfk13 and Pfmdr1 polymorphisms after a decade of using artemisinin-based combination therapy in mainland Tanzania.		public	Ishengoma DS et al.	https://pubmed.ncbi.nlm.nih.gov/30898164/	2019	30898164
WWARN_31108084	Modulation of in vitro antimalarial responses by polymorphisms in Plasmodium falciparum ABC transporters (pfmdr1 and pfmdr5).		public	Gendrot M et al.	https://pubmed.ncbi.nlm.nih.gov/31108084/	2019	31108084
WWARN_31132213	Kelch 13 propeller gene polymorphism among Plasmodium falciparum isolates in Lagos, Nigeria: Molecular Epidemiologic Study.		public	Igbasi U et al.	https://pubmed.ncbi.nlm.nih.gov/31132213/	2019	31132213
WWARN_31315304	Contrasting Asymptomatic and Drug Resistance Gene Prevalence of Plasmodium falciparum in Ghana: Implications on Seasonal Malaria Chemoprevention.		public	Dieng CC et al.	https://pubmed.ncbi.nlm.nih.gov/31315304/	2019	31315304
WWARN_31349834	Proof of concept: used malaria rapid diagnostic tests applied for parallel sequencing for surveillance of molecular markers of anti-malarial resistance in Bissau, Guinea-Bissau during 2014-2017.		public	Nag S et al.	https://pubmed.ncbi.nlm.nih.gov/31349834/	2019	31349834
WWARN_31358588	The Diversity of the Plasmodium falciparum K13 Propeller Domain Did Not Increase after Implementation of Artemisinin-Based Combination Therapy in Uganda.		public	Conrad MD et al.	https://pubmed.ncbi.nlm.nih.gov/31358588/	2019	31358588
WWARN_31369106	Evolution of Plasmodium falciparum drug resistance genes following artemisinin combination therapy in Sudan.		public	Bakhiet AMA et al.	https://pubmed.ncbi.nlm.nih.gov/31369106/	2019	31369106
WWARN_31438951	Absence of kelch13 artemisinin resistance markers but strong selection for lumefantrine-tolerance molecular markers following 18 years of artemisinin-based combination therapy use in Mpumalanga Province, South Africa (2001-2018).		public	Raman J et al.	https://pubmed.ncbi.nlm.nih.gov/31438951/	2019	31438951
WWARN_31479501	K-13 propeller gene polymorphisms isolated between 2014 and 2017 from Cameroonian Plasmodium falciparum malaria patients.		public	Eboumbou Moukoko CE et al.	https://pubmed.ncbi.nlm.nih.gov/31479501/	2019	31479501
WWARN_31533729	Rare mutations in Pfmdr1 gene of Plasmodium falciparum detected in clinical isolates from patients treated with anti-malarial drug in Nigeria.		public	Idowu AO et al.	https://pubmed.ncbi.nlm.nih.gov/31533729/	2019	31533729
WWARN_31623623	Mosquitoes as a feasible sentinel group for anti-malarial resistance surveillance by Next Generation Sequencing of Plasmodium falciparum.		public	Smith-Aguasca R et al.	https://pubmed.ncbi.nlm.nih.gov/31623623/	2019	31623623
WWARN_31718631	A comprehensive analysis of drug resistance molecular markers and Plasmodium falciparum genetic diversity in two malaria endemic sites in Mali.		public	Diakite SAS et al.	https://pubmed.ncbi.nlm.nih.gov/31718631/	2019	31718631
WWARN_31756512	Prevalence of mutations in Plasmodium falciparum genes associated with resistance to different antimalarial drugs in Nyando, Kisumu County in Kenya.		public	Musyoka KB et al.	https://pubmed.ncbi.nlm.nih.gov/31756512/	2020	31756512
WWARN_31796087	En-route to the 'elimination' of genotypic chloroquine resistance in Western and Southern Zambia, 14 years after chloroquine withdrawal.		public	Sitali L et al.	https://pubmed.ncbi.nlm.nih.gov/31796087/	2019	31796087
WWARN_31932374	Antimalarial Drug Resistance Profiling of Plasmodium falciparum Infections in Ghana Using Molecular Inversion Probes and Next-Generation Sequencing.		public	Mensah BA et al.	https://pubmed.ncbi.nlm.nih.gov/31932374/	2020	31932374
WWARN_32070355	Assessment of Plasmodium falciparum drug resistance molecular markers from the Blue Nile State, Southeast Sudan.		public	Mohamed AO et al.	https://pubmed.ncbi.nlm.nih.gov/32070355/	2020	32070355
WWARN_32070358	Recovery and stable persistence of chloroquine sensitivity in Plasmodium falciparum parasites after its discontinued use in Northern Uganda.		public	Balikagala B et al.	https://pubmed.ncbi.nlm.nih.gov/32070358/	2020	32070358
WWARN_32171330	Targeted deep amplicon sequencing of kelch 13 and cytochrome b in Plasmodium falciparum isolates from an endemic African country using the Malaria Resistance Surveillance (MaRS) protocol.		public	L'Episcopia M et al.	https://pubmed.ncbi.nlm.nih.gov/32171330/	2020	32171330
WWARN_32179528	Effect of Drug Pressure on Promoting the Emergence of Antimalarial-Resistant Parasites among Pregnant Women in Ghana.		public	Tornyigah B et al.	https://pubmed.ncbi.nlm.nih.gov/32179528/	2020	32179528
WWARN_32384930	Molecular surveillance of the Pfmdr1 N86Y allele among Congolese pregnant women with asymptomatic malaria.		public	Dossou-Yovo LR et al.	https://pubmed.ncbi.nlm.nih.gov/32384930/	2020	32384930
WWARN_32687050	Increased Sensitivity of Plasmodium falciparum to Artesunate/Amodiaquine Despite 14 Years as First-Line Malaria Treatment, Zanzibar		public	Msellem M et al.	https://pubmed.ncbi.nlm.nih.gov/32687050/	2020	32687050
WWARN_32703999	Molecular malaria surveillance using a novel protocol for extraction and analysis of nucleic acids retained on used rapid diagnostic tests.		public	Guirou EA et al.	https://pubmed.ncbi.nlm.nih.gov/32703999/	2020	32703999
WWARN_32795367	Assessment of molecular markers of anti-malarial drug resistance among children participating in a therapeutic efficacy study in western Kenya.		public	Chebore W et al.	https://pubmed.ncbi.nlm.nih.gov/32795367/	2020	32795367
WWARN_33075062	Effect of mass dihydroartemisinin-piperaquine administration in southern Mozambique on the carriage of molecular markers of antimalarial resistance.		public	Gupta H et al.	https://pubmed.ncbi.nlm.nih.gov/33075062/	2020	33075062
WWARN_33092587	Changes in the frequencies of Plasmodium falciparum dhps and dhfr drug-resistant mutations in children from Western Kenya from 2005 to 2018: the rise of Pfdhps S436H.		public	Pacheco MA et al.	https://pubmed.ncbi.nlm.nih.gov/33092587/	2020	33092587
WWARN_33146722	Changing Prevalence of Potential Mediators of Aminoquinoline, Antifolate, and Artemisinin Resistance Across Uganda.		public	Asua V et al.	https://pubmed.ncbi.nlm.nih.gov/33146722/	2021	33146722
WWARN_33163636	Efficacy of Artemether-Lumefantrine on various Plasmodium falciparum Kelch 13 and Pfmdr1 genes isolated in Ghana.		public	Aninagyei E et al.	https://pubmed.ncbi.nlm.nih.gov/33163636/	2020	33163636
WWARN_33706773	Assessment of Plasmodium falciparum anti-malarial drug resistance markers in pfk13-propeller, pfcrt and pfmdr1 genes in isolates from treatment failure patients in Democratic Republic of Congo, 2018-2019.		public	Yobi DM et al.	https://pubmed.ncbi.nlm.nih.gov/33706773/	2021	33706773
WWARN_33789667	Drug resistance profile and clonality of Plasmodium falciparum parasites in Cape Verde: the 2017 malaria outbreak.		public	Da Veiga Leal S et al.	https://pubmed.ncbi.nlm.nih.gov/33789667/	2021	33789667
WWARN_34505447	Drug-resistant gene polymorphisms in Plasmodium falciparum isolated from Bioko Island, Equatorial Guinea in 2018 and 2019		public	He JQ et al.	https://pubmed.ncbi.nlm.nih.gov/34505447/	2021	34505447
WWARN_34553183	Drug susceptibility of Plasmodium falciparum in eastern Uganda: a longitudinal phenotypic and genotypic study.		public	Tumwebaze PK et al.	https://pubmed.ncbi.nlm.nih.gov/34553183/	2021	34553183
WWARN_34641867	Molecular surveillance for polymorphisms associated with artemisinin-based combination therapy resistance in Plasmodium falciparum isolates collected in Mozambique, 2018		public	Chidimatembue A et al.	https://pubmed.ncbi.nlm.nih.gov/34641867/	2021	34641867
WWARN_34732201	Efficacy of artesunate-amodiaquine and artemether-lumefantrine for uncomplicated Plasmodium falciparum malaria in Madagascar, 2018.		public	Dentinger CM et al.	https://pubmed.ncbi.nlm.nih.gov/34732201/	2021	34732201
WWARN_34758836	Absence of Plasmodium falciparum artemisinin resistance gene mutations eleven years after the adoption of artemisinin-based combination therapy in Nigeria.		public	Ikegbunam M et al.	https://pubmed.ncbi.nlm.nih.gov/34758836/	2021	34758836
WWARN_34906159	Temporal evolution of the resistance genotypes of Plasmodium falciparum in isolates from Equatorial Guinea during 20 years (1999 to 2019).		public	Berzosa P et al.	https://pubmed.ncbi.nlm.nih.gov/34906159/	2021	34906159
WWARN_35033082	Molecular identification and anti-malarial drug resistance profile of Plasmodium falciparum from patients attending Kisoro Hospital, southwestern Uganda.		public	Manirakiza G et al.	https://pubmed.ncbi.nlm.nih.gov/35033082/	2022	35033082
WWARN_35051550	Identification of polymorphisms in genes associated with drug resistance in Plasmodium falciparum isolates from school-age children in Kinshasa, Democratic Republic of Congo.		public	Nundu SS et al.	https://pubmed.ncbi.nlm.nih.gov/35051550/	2022	35051550
WWARN_35135546	Effect of three years' seasonal malaria chemoprevention on molecular markers of resistance of Plasmodium falciparum to sulfadoxine-pyrimethamine and amodiaquine in Ouelessebougou, Mali.		public	Mahamar A et al.	https://pubmed.ncbi.nlm.nih.gov/35135546/	2022	35135546
WWARN_35266823	Targeted Amplicon Deep Sequencing for Monitoring Antimalarial Resistance Markers in Western Kenya.		public	Osoti V et al.	https://pubmed.ncbi.nlm.nih.gov/35266823/	2022	35266823
WWARN_35279140	Molecular surveillance for operationally relevant genetic polymorphisms in Plasmodium falciparum in Southern Chad, 2016-2017.		public	Das S et al.	https://pubmed.ncbi.nlm.nih.gov/35279140/	2022	35279140
WWARN_35357271	Current status of 4-aminoquinoline resistance markers 18 years after cessation of chloroquine use for the treatment of uncomplicated falciparum malaria in the littoral coastline region of Cameroon.		public	Moyeh MN et al.	https://pubmed.ncbi.nlm.nih.gov/35357271/	2022	35357271
WWARN_35511795	Prevalence of arps10, fd, pfmdr-2, pfcrt and pfkelch13 gene mutations in Plasmodium falciparum parasite population in Uganda.		public	Ocan M et al.	https://pubmed.ncbi.nlm.nih.gov/35511795/	2022	35511795
WWARN_35631076	Pfkelch13 Plasmodium falciparum Mutations in Huambo, Angola.		public	Rodrigues ABB et al.	https://pubmed.ncbi.nlm.nih.gov/35631076/	2022	35631076
WWARN_35670601	Molecular Surveillance of Artemisinin-Based Combination Therapies Resistance in Plasmodium falciparum Parasites from Bioko Island, Equatorial Guinea.		public	Liu Y et al.	https://pubmed.ncbi.nlm.nih.gov/35670601/	2022	35670601
WWARN_35862750	Genetic Diversity of Plasmodium falciparum and Distribution of Antimalarial Drug Resistance Mutations in Symptomatic and Asymptomatic Infections		public	Sarah-Matio EM et al.	https://pubmed.ncbi.nlm.nih.gov/35862750/	2022	35862750
WWARN_36267403	Genome-wide SNP analysis of Plasmodium falciparum shows differentiation at drug-resistance-associated loci among malaria transmission settings in southern Mali		public	Coulibaly A et al.	https://pubmed.ncbi.nlm.nih.gov/36267403/	2022	36267403
WWARN_36289202	Decreased susceptibility of Plasmodium falciparum to both dihydroartemisinin and lumefantrine in northern Uganda.		public	Tumwebaze PK et al.	https://pubmed.ncbi.nlm.nih.gov/36289202/	2022	36289202
s0017_moser_mol_ecol	Describing the current status of Plasmodium falciparum population structure and drug resistance within mainland Tanzania using molecular inversion probes.		public	Moser KA et al.	https://pubmed.ncbi.nlm.nih.gov/33107096/	2021	33107096
s0027_bayih_ajtmh	A Unique Plasmodium falciparum K13 Gene Mutation in Northwest Ethiopia.		public	Bayih AG et al.	https://pubmed.ncbi.nlm.nih.gov/26483118/	2016	26483118
s0029_warsame_2019	High therapeutic efficacy of artemether-lumefantrine and dihydroartemisinin-piperaquine for the treatment of uncomplicated falciparum malaria in Somalia.		public	Warsame M et al.	https://pubmed.ncbi.nlm.nih.gov/31296223/	2019	31296223
s0030_uwimana_rwa_2014	Association of Plasmodium falciparum kelch13 R561H genotypes with delayed parasite clearance in Rwanda: an open-label, single-arm, multicentre, therapeutic efficacy study.		public	Uwimana A et al.	https://pubmed.ncbi.nlm.nih.gov/33864801/	2021	33864801
s0031_bergmann_2021	Increase in Kelch 13 Polymorphisms in Plasmodium falciparum, Southern Rwanda.		public	Bergmann C et al.	https://pubmed.ncbi.nlm.nih.gov/33350925/	2021	33350925
s0032_tacoli	Artemisinin Resistance-Associated K13 Polymorphisms of Plasmodium falciparum in Southern Rwanda, 2010-2015.		public	Tacoli C et al.	https://pubmed.ncbi.nlm.nih.gov/27573632/	2016	27573632
s0033_straimer	High Prevalence of Plasmodium falciparum K13 Mutations in Rwanda Is Associated With Slow Parasite Clearance After Treatment With Artemether-Lumefantrine.		public	Straimer J et al.	https://pubmed.ncbi.nlm.nih.gov/34216470/	2022	34216470
s0034_uwimana	Emergence and clonal expansion of in vitro artemisinin-resistant Plasmodium falciparum kelch13 R561H mutant parasites in Rwanda.		public	Uwimana A et al.	https://pubmed.ncbi.nlm.nih.gov/32747827/	2020	32747827
s0039_yobi_2020_plosone	The lack of K13-propeller mutations associated with artemisinin resistance in Plasmodium falciparum in Democratic Republic of Congo (DRC).		public	Yobi DM et al.	https://pubmed.ncbi.nlm.nih.gov/32822392/	2020	32822392
s0040_mvumbi_2017_plosone	Molecular surveillance of Plasmodium falciparum resistance to artemisinin-based combination therapies in the Democratic Republic of Congo.		public	Mvumbi DM et al.	https://pubmed.ncbi.nlm.nih.gov/28594879/	2017	28594879
s0041_yobi_2022	Biennial surveillance of Plasmodium falciparum anti-malarial drug resistance markers in Democratic Republic of Congo, 2017 and 2019.		public	Yobi DM et al.	https://pubmed.ncbi.nlm.nih.gov/35144535/	2022	35144535
s0046_bwire	Detection of mutations associated with artemisinin resistance at k13-propeller gene and a near complete return of chloroquine susceptible falciparum malaria in Southeast of Tanzania.		public	Bwire GM et al.	https://pubmed.ncbi.nlm.nih.gov/32103124/	2020	32103124
s0047_balikagala	Evidence of Artemisinin-Resistant Malaria in Africa.		public	Balikagala B et al.	https://pubmed.ncbi.nlm.nih.gov/34551228/	2021	34551228
s0052_ljolje	Prevalence of molecular markers of artemisinin and lumefantrine resistance among patients with uncomplicated Plasmodium falciparum malaria in three provinces in Angola, 2015.		public	Ljolje D et al.	https://pubmed.ncbi.nlm.nih.gov/29458380/	2018	29458380
s0057_koko	Artesunate-amodiaquine and artemether-lumefantrine for the treatment of uncomplicated falciparum malaria in Liberia: in vivo efficacy and frequency of molecular markers.		public	Koko VS et al.	https://pubmed.ncbi.nlm.nih.gov/35477399/	2022	35477399
s0069_matrevi_2019	Plasmodium falciparum Kelch Propeller Polymorphisms in Clinical Isolates from Ghana from 2007 to 2016.		public	Matrevi SA et al.	https://pubmed.ncbi.nlm.nih.gov/31427297/	2019	31427297
s0070_hamid_2019	Absence of K13 gene mutations among artesunate/sulfadoxine-pyrimethamine treatment failures of Sudanese Plasmodium falciparum isolates from Damazin, southeast Sudan.		public	Abdel Hamid MM et al.	https://pubmed.ncbi.nlm.nih.gov/31034031/	2019	31034031
WHO_25348538	Evaluation of antimalarial resistance marker polymorphism in returned migrant workers in China.		public	Feng J et al.	https://pubmed.ncbi.nlm.nih.gov/25348538/	2015	25348538
WHO_28069653	Molecular Epidemiology of Plasmodium falciparum kelch13 Mutations in Senegal Determined by Using Targeted Amplicon Deep Sequencing.		public	Talundzic E et al.	https://pubmed.ncbi.nlm.nih.gov/28069653/	2017	28069653
WHO_28148267	Reduced ex vivo susceptibility of Plasmodium falciparum after oral artemether-lumefantrine treatment in Mali.		public	Dama S et al.	https://pubmed.ncbi.nlm.nih.gov/28148267/	2017	28148267
WHO_28746333	Transmission dynamics of co-endemic Plasmodium vivax and P. falciparum in Ethiopia and prevalence of antimalarial resistant genotypes.		public	Lo E et al.	https://pubmed.ncbi.nlm.nih.gov/28746333/	2017	28746333
WHO_29110722	Molecular markers for artemisinin and partner drug resistance in natural Plasmodium falciparum populations following increased insecticide treated net coverage along the slope of mount Cameroon: cross-sectional study.		public	Apinjoh TO et al.	https://pubmed.ncbi.nlm.nih.gov/29110722/	2017	29110722
WHO_29363453	Impacts of Antimalarial Drugs on Plasmodium falciparum Drug Resistance Markers, Western Kenya, 2003-2015.		public	Hemming-Schroeder E et al.	https://pubmed.ncbi.nlm.nih.gov/29363453/	2018	29363453
WHO_29932931	Efficacy of artemisinin-based combination therapies and prevalence of molecular markers associated with artemisinin, piperaquine and sulfadoxine-pyrimethamine resistance in Sierra Leone.		public	Smith SJ et al.	https://pubmed.ncbi.nlm.nih.gov/29932931/	2018	29932931
WHO_29941645	Surveillance of Genetic Variations Associated with Antimalarial Resistance of Plasmodium falciparum Isolates from Returned Migrant Workers in Wuhan, Central China.		public	Yao Y et al.	https://pubmed.ncbi.nlm.nih.gov/29941645/	2018	29941645
WHO_30121345	High prevalence of Plasmodium falciparum antimalarial drug resistance markers in isolates from asymptomatic patients from the Republic of the Congo between 2010 and 2015.		public	Voumbo-Matoumona DF et al.	https://pubmed.ncbi.nlm.nih.gov/30121345/	2018	30121345
WHO_30154519	Surveillance of Antimalarial Resistance Pfcrt, Pfmdr1, and Pfkelch13 Polymorphisms in African Plasmodium falciparum imported to Shandong Province, China.		public	Xu C et al.	https://pubmed.ncbi.nlm.nih.gov/30154519/	2018	30154519
WHO_30350774	Molecular Surveillance of Plasmodium falciparum Drug Resistance Markers in Clinical Samples from Botswana.		public	Tawe L et al.	https://pubmed.ncbi.nlm.nih.gov/30350774/	2018	30350774
WHO_30898164	Efficacy and safety of artemether-lumefantrine for the treatment of uncomplicated malaria and prevalence of Pfk13 and Pfmdr1 polymorphisms after a decade of using artemisinin-based combination therapy in mainland Tanzania.		public	Ishengoma DS et al.	https://pubmed.ncbi.nlm.nih.gov/30898164/	2019	30898164
WHO_30967148	African isolates show a high proportion of multiple copies of the Plasmodium falciparum plasmepsin-2 gene, a piperaquine resistance marker.		public	Leroy D et al.	https://pubmed.ncbi.nlm.nih.gov/30967148/	2019	30967148
WHO_31308714	Epidemiology of Plasmodium falciparum infection and drug resistance markers in Ota Area, Southwestern Nigeria.		public	Olasehinde GI et al.	https://pubmed.ncbi.nlm.nih.gov/31308714/	2019	31308714
WHO_31349834	Proof of concept: used malaria rapid diagnostic tests applied for parallel sequencing for surveillance of molecular markers of anti-malarial resistance in Bissau, Guinea-Bissau during 2014-2017.		public	Nag S et al.	https://pubmed.ncbi.nlm.nih.gov/31349834/	2019	31349834
WHO_31358591	Molecular Surveillance of Drug Resistance of Plasmodium falciparum Isolates Imported from Angola in Henan Province, China.		public	Zhou R et al.	https://pubmed.ncbi.nlm.nih.gov/31358591/	2019	31358591
WHO_31438951	Absence of kelch13 artemisinin resistance markers but strong selection for lumefantrine-tolerance molecular markers following 18 years of artemisinin-based combination therapy use in Mpumalanga Province, South Africa (2001-2018).		public	Raman J et al.	https://pubmed.ncbi.nlm.nih.gov/31438951/	2019	31438951
WHO_31516103	Pooled Deep Sequencing of Drug Resistance Loci from Plasmodium falciparum Parasites across Ethiopia.		public	Brazeau NF et al.	https://pubmed.ncbi.nlm.nih.gov/31516103/	2019	31516103
WHO_31591113	No evidence of P. falciparum K13 artemisinin conferring mutations over a 24-year analysis in Coastal Kenya, but a near complete reversion to chloroquine wild type parasites.		public	Wamae K et al.	https://pubmed.ncbi.nlm.nih.gov/31591113/	2019	31591113
WHO_31619243	K13-propeller gene polymorphisms of Plasmodium falciparum and the therapeutic effect of artesunate among migrant workers returning to Guangxi, China (2014-2017).		public	Li J et al.	https://pubmed.ncbi.nlm.nih.gov/31619243/	2019	31619243
WHO_31932374	Antimalarial Drug Resistance Profiling of Plasmodium falciparum Infections in Ghana Using Molecular Inversion Probes and Next-Generation Sequencing.		public	Mensah BA et al.	https://pubmed.ncbi.nlm.nih.gov/31932374/	2020	31932374
WHO_32019571	Molecular surveillance of Pfcrt and k13 propeller polymorphisms of imported Plasmodium falciparum cases to Zhejiang Province, China between 2016 and 2018.		public	Wang X et al.	https://pubmed.ncbi.nlm.nih.gov/32019571/	2020	32019571
WHO_32171078	Triple artemisinin-based combination therapies versus artemisinin-based combination therapies for uncomplicated Plasmodium falciparum malaria: a multicentre, open-label, randomised clinical trial.		public	van der Pluijm RW et al.	https://pubmed.ncbi.nlm.nih.gov/32171078/	2020	32171078
WHO_32228566	Amplicon deep sequencing of kelch13 in Plasmodium falciparum isolates from Senegal.		public	Gaye A et al.	https://pubmed.ncbi.nlm.nih.gov/32228566/	2020	32228566
WHO_32320811	Different Plasmodium falciparum clearance times in two Malian villages following artesunate monotherapy.		public	Kone A et al.	https://pubmed.ncbi.nlm.nih.gov/32320811/	2020	32320811
WHO_32471273	Identification of Mutations in Antimalarial Resistance Gene Kelch13 from plasmodium falciparum Isolates in Kano, Nigeria.		public	Abubakar UF et al.	https://pubmed.ncbi.nlm.nih.gov/32471273/	2020	32471273
WHO_32576258	Parasite clearance, cure rate, post-treatment prophylaxis and safety of standard 3-day versus an extended 6-day treatment of artemether-lumefantrine and a single low-dose primaquine for uncomplicated Plasmodium falciparum malaria in Bagamoyo district, Tanzania: a randomized controlled trial.		public	Mhamilawa LE et al.	https://pubmed.ncbi.nlm.nih.gov/32576258/	2020	32576258
WHO_32677899	Polymorphisms of pfcrt, pfmdr1, and K13-propeller genes in imported falciparum malaria isolates from Africa in Guizhou province, China.		public	She D et al.	https://pubmed.ncbi.nlm.nih.gov/32677899/	2020	32677899
WHO_33002448	Surveillance of molecular markers for antimalarial resistance in Zambia: Polymorphism of Pfkelch 13, Pfmdr1 and Pfdhfr/Pfdhps genes.		public	Sitali L et al.	https://pubmed.ncbi.nlm.nih.gov/33002448/	2020	33002448
WHO_33109270	Molecular detection of drug resistant polymorphisms in Plasmodium falciparum isolates from Southwest, Nigeria.		public	Tola M et al.	https://pubmed.ncbi.nlm.nih.gov/33109270/	2020	33109270
WHO_33168604	Continued Low Efficacy of Artemether-Lumefantrine in Angola in 2019.		public	Dimbu PR et al.	https://pubmed.ncbi.nlm.nih.gov/33168604/	2021	33168604
WHO_33295621	Artemisinin resistance surveillance in African Plasmodium falciparum isolates from imported malaria cases to Italy.		public	L'Episcopia M et al.	https://pubmed.ncbi.nlm.nih.gov/33295621/	2021	33295621
WHO_33325196	[Analysis of drug - resistant gene polymorphisms in Plasmodium falciparum imported from Equatorial Guinea to Shandong Province in 2015 and 2016].		public	Nie GK et al.	https://pubmed.ncbi.nlm.nih.gov/33325196/	2020	33325196
WHO_33549122	Molecular surveillance of pfcrt, pfmdr1 and pfk13-propeller mutations in Plasmodium falciparum isolates imported from Africa to China.		public	Huang F et al.	https://pubmed.ncbi.nlm.nih.gov/33549122/	2021	33549122
pf7_1001_PF_ML_DJIMDE	Developing the Community Project with partners in Mali		public	Abdoulaye Djimde	https://pubmed.ncbi.nlm.nih.gov/36864926/	2023	36864926
pf7_1004_PF_BF_OUEDRAOGO	Developing the Community Project with partners in Burkina Faso		public	Jean-Bosco Ouedraogo	https://pubmed.ncbi.nlm.nih.gov/36864926/	2023	36864926
pf7_1006_PF_GM_CONWAY	Genome-wide analysis of genetic variation in The Gambia		public	Alfred Amambua-Ngwa, David J Conway	https://pubmed.ncbi.nlm.nih.gov/36864926/	2023	36864926
pf7_1007_PF_TZ_DUFFY	Mother Offspring Malaria Study (MOMS) in Tanzania		public	Patrick Duffy	https://pubmed.ncbi.nlm.nih.gov/36864926/	2023	36864926
pf7_1015_PF_KE_NZILA	Genome-wide association study of in vitro drug resistance in Kenya		public	Irene Omedo, Steffen Borrmann, Alexis Nzila, Norbert Peshu, Philip Bejon	https://pubmed.ncbi.nlm.nih.gov/36864926/	2023	36864926
pf7_1017_PF_GH_AMENGA_ETEGO	Population genetics of natural populations in Northern Ghana		public	Lucas Amenga-Etego, Abraham Oduro, Patrick O Ansah	https://pubmed.ncbi.nlm.nih.gov/36864926/	2023	36864926
pf7_1022_PF_MW_OCHOLLA	Genome variation and selection in clinical isolates from rural Malawi		public	Brigitte Denis, Alister Craig, Jaqui Montgomery, Harold Ocholla	https://pubmed.ncbi.nlm.nih.gov/36864926/	2023	36864926
pf7_1024_PF_UG_BOUSEMA	FightMal - Correlating protection from malaria with immune profile of infected individuals in Uganda		public	Teun Bousema, Federica Verra, Thomas G Egwang, Chris Drakeley	https://pubmed.ncbi.nlm.nih.gov/36864926/	2023	36864926
pf7_1026_PF_GN_CONWAY	Effects of transmission intensity on population structure and signatures of selection in Guinea		public	David J Conway, Victor Mobegi, Alfred Amambua-Ngwa, Kovana Marcel Loua	https://pubmed.ncbi.nlm.nih.gov/36864926/	2023	36864926
pf7_1027_PF_KE_BULL	Genomics of severe malaria and low host immunity in Kenya		public	Irene Omedo, Vandana Thathy, Peter C Bull	https://pubmed.ncbi.nlm.nih.gov/36864926/	2023	36864926
pf7_1052_PF_TRAC_WHITE	Tracking Resistance to Artemisinin Collaboration (TRAC)		public	Elizabeth Ashley, Arjen Dondorp, Nicholas White, Mehul Dhorda	https://pubmed.ncbi.nlm.nih.gov/36864926/	2023	36864926
pf7_1083_PF_GH_CONWAY	Alternative molecular mechanisms for erythrocyte invasion by Plasmodium falciparum in Ghana		public	Gordon Awandare, David J Conway	https://pubmed.ncbi.nlm.nih.gov/36864926/	2023	36864926
pf7_1093_PF_CM_APINJOH	Population genetics of Plasmodium falciparum parasites in South-Western Cameroon		public	Tobias Apinjoh	https://pubmed.ncbi.nlm.nih.gov/36864926/	2023	36864926
pf7_1094_PF_GH_AMENGA_ETEGO	Population genetics of Plasmodium falciparum parasites in Northern Ghana		public	Lucas Amenga-Etego	https://pubmed.ncbi.nlm.nih.gov/36864926/	2023	36864926
pf7_1095_PF_TZ_ISHENGOMA	Genome variation and its effect on ACT treatment outcome in Tanzania		public	Deus Ishengoma, Alex Shayo, Vito Baraka	https://pubmed.ncbi.nlm.nih.gov/36864926/	2023	36864926
pf7_1096_PF_GH_GHANSAH	Population genetics of Plasmodium falciparum parasites in Southern Ghana		public	Anita Ghansah	https://pubmed.ncbi.nlm.nih.gov/36864926/	2023	36864926
pf7_1097_PF_ML_MAIGA	Detection of artemisinin-resistant Plasmodium falciparum parasites in Southern Mali		public	Abdoulaye Djimd�, Oumou Ma�ga-Ascofar�	https://pubmed.ncbi.nlm.nih.gov/36864926/	2023	36864926
pf7_1098_PF_ET_GOLASSA	The prevalence of asymptomatic carriage; emergence of parasite mutations conferring anti-malaria drug resistance; and G6PD deficiency in the human population, as possible impediments to malaria elimination in Ethiopia		public	Lemu Golassa, Berhanu Erko	https://pubmed.ncbi.nlm.nih.gov/36864926/	2023	36864926
pf7_1100_PF_CI_YAVO	Drug resistance and Plasmodium falciparum diversity in forest zone of C�te d�Ivoire		public	William Yavo, Abibatou Konat�	https://pubmed.ncbi.nlm.nih.gov/36864926/	2023	36864926
pf7_1101_PF_CD_ONYAMBOKO	Efficacy of three ACTs in treating falciparum malaria in the Democratic Republic of Congo		public	Caterina A Fanello, Antoinette Tshefu, Nicholas Day, Marie A Onyamboko	https://pubmed.ncbi.nlm.nih.gov/36864926/	2023	36864926
pf7_1102_PF_MG_RANDRIANARIVELOJOSIA	Genotyping Plasmodium falciparum and Plasmodium vivax in Madagascar		public	Milijaona Randrianarivelojosia	https://pubmed.ncbi.nlm.nih.gov/36864926/	2023	36864926
pf7_1103_PF_PDN_GMSN_NGWA	Population genetics of cross-border Plasmodium falciparum parasites in West Africa		public	Alfred Amambua-Ngwa	https://pubmed.ncbi.nlm.nih.gov/36864926/	2023	36864926
pf7_1107_PF_KEN_KAMAU	Population genetics of Plasmodium falciparum parasites in Kenya		public	Ben Andagalu, Edwin Kamau	https://pubmed.ncbi.nlm.nih.gov/36864926/	2023	36864926
pf7_1108_PF_GAB_BOUYOU_AKOTET	Determining parasite genetic diversity in Gabon		public	Marielle Bouyou-Akotet	https://pubmed.ncbi.nlm.nih.gov/36864926/	2023	36864926
pf7_1114_PF_PDN_DBS_GH_GHANSAH	Surveillance of kelch-13 mutation in Ghana		public	Anita Ghansah	https://pubmed.ncbi.nlm.nih.gov/36864926/	2023	36864926
pf7_1127_PF_ML_SOULEYMANE	Genetic analysis of Plasmodium falciparum before and after artemether-lumefantrine treatment in Mali		public	Abdoulaye Djimd�, Souleymane Dama	https://pubmed.ncbi.nlm.nih.gov/36864926/	2023	36864926
pf7_1131_PF_BJ_BERTIN	Identification of virulence factors in cerebral malaria in Benin		public	Gwladys Bertin, Claire Kamaliddin	https://pubmed.ncbi.nlm.nih.gov/36864926/	2023	36864926
pf7_1132_PF_K1000G_DBS_KE_BEJON	Using whole genome sequence data to analyse the spatio-temporal genetic diversity of malaria parasites in Kilifi, Kenya		public	Irene Omedo, Philip Bejon, Lynette I. Oyier	https://pubmed.ncbi.nlm.nih.gov/36864926/	2023	36864926
pf7_1134_PF_ML_CONWAY	Population genetics of Plasmodium falciparum in West Africa		public	David J Conway, Mahamadou Diakite	https://pubmed.ncbi.nlm.nih.gov/36864926/	2023	36864926
pf7_1135_PF_SN_CONWAY	Parasite adaption in Senegal at molecular, functional and population level		public	David J Conway, Ambroise Ahouidi	https://pubmed.ncbi.nlm.nih.gov/36864926/	2023	36864926
pf7_1136_PF_GM_NGWA	Plasmodium falciparum anti-malarial drug resistance in the Gambia: Identification of potential genetic markers by retrospective whole genome approaches		public	Alfred Amambua-Ngwa	https://pubmed.ncbi.nlm.nih.gov/36864926/	2023	36864926
pf7_1137_PF_GM_DALESSANDRO	Malaria transmission dynamics in The Gambia: Defining the spatial and temporal spread of malaria at micro-level (village)		public	Alfred Amambua-Ngwa, Umberto D'Alessandro	https://pubmed.ncbi.nlm.nih.gov/36864926/	2023	36864926
pf7_1138_PF_CD_FANELLO	Parenteral artesunate compared to quinine as a cause of late post-treatment anaemia in African children with hyperparasitaemic Plasmodium falciparum malaria (DHART)		public	Caterina A Fanello, Marie A Onyamboko	https://pubmed.ncbi.nlm.nih.gov/36864926/	2023	36864926
pf7_1140_PF_ML_DUFFY	PfSPZ phase I trial in Doneguebougou, Mali		public	Jason Wendler, Patrick Duffy, Ogobara Doumbo, Sara Healy, Mahamadou S. Sissoko	https://pubmed.ncbi.nlm.nih.gov/36864926/	2023	36864926
pf7_1141_PF_GM_CLAESSENS	Genomic characterization of Plasmodium falciparum from asymptomatic infections in The Gambia		public	Antoine Claessens	https://pubmed.ncbi.nlm.nih.gov/36864926/	2023	36864926
pf7_1146_PF_MULTI_PRICE	Characterisation of drug resistance in Indonesian Plasmodium falciparum populations		public	Sarah Auburn, Rintis Noviyanti, Ric N Price, Jutta Marfurt	https://pubmed.ncbi.nlm.nih.gov/36864926/	2023	36864926
pf7_1147_PF_MR_CONWAY	Population genetics of Plasmodium falciparum parasites in Mauritania		public	David J Conway, Hampate Ba	https://pubmed.ncbi.nlm.nih.gov/36864926/	2023	36864926
pf7_1151_PF_GH_AMENGA_ETEGO	Testing the effectiveness of selective whole genome amplification on samples collected in Northern Ghana		public	Lucas Amenga-Etego, Abraham Oduro	https://pubmed.ncbi.nlm.nih.gov/36864926/	2023	36864926
pf7_1162_PF_GM_NGWA_SM	Genomic variation and antimalarial resistance evolution in The Gambia		public	Alfred Amambua-Ngwa, Umberto D'Alessandro	https://pubmed.ncbi.nlm.nih.gov/36864926/	2023	36864926
pf7_1164_PF_ML_DJIMDE_SM	Plasmodium falciparum clearance times in Malian villages following artesunate monotherapy		public	Abdoulaye Djimd�, Aminatou Kone	https://pubmed.ncbi.nlm.nih.gov/36864926/	2023	36864926
pf7_1165_PF_CM_APINJOH_SM	Prevalence of gene polymorphisms in symptomatic and asymptomatic Plasmodium falciparum infected individuals from the Southwest region of Cameroon		public	Tobias Apinjoh, Vincent Ntui-Njock Ntui	https://pubmed.ncbi.nlm.nih.gov/36864926/	2023	36864926
pf7_1167_PF_TZ_ISHENGOMA_SM	Surveillance of parasite populations and patterns of drug resistance, and associated parasite clearance or treatment failure in Tanzania		public	Deus Ishengoma, Martha Lemnge, Celine Mandara	https://pubmed.ncbi.nlm.nih.gov/36864926/	2023	36864926
pf7_1168_PF_GH_AMENGA_ETEGO_SM	Genomic surveillance of Plasmodium falciparum in the Kassena-Nankana Districts, Ghana		public	Lucas Amenga-Etego, Abraham Oduro, Abraham Hodgson	https://pubmed.ncbi.nlm.nih.gov/36864926/	2023	36864926
pf7_1182_PF_GM_DALESSANDRO_SM	Understanding the determinants of malaria heterogeneity and the spatial and temporal spread of malaria in The Gambia		public	Alfred Amambua-Ngwa, Umberto D'Alessandro	https://pubmed.ncbi.nlm.nih.gov/36864926/	2023	36864926
pf7_1183_PF_GH_AWANDARE_SM	Alternative mechanisms for erythrocyte invasion by Plasmodium falciparum		public	Gordon Awandare, Collins Morang�a, Wellington Aghoghovwia Oyibo, Ifeyinwa Aniebo, Felix Ansah, David Conway, Lucas Amenga-Etego	https://pubmed.ncbi.nlm.nih.gov/36864926/	2023	36864926
pf7_1192_PF_ML_FAIRHURST_SM	Genomic surveillance of Plasmodium falciparum in Mali		public	Thomas E Wellems, Chanaki Amaratunga, Mahamadou Diakite	https://pubmed.ncbi.nlm.nih.gov/36864926/	2023	36864926
pf7_1195_PF_TRAC2_DONDORP	Tracking Artemisinin Resistance Collaboration (TRAC II)		public	Arjen Dondorp, Rob van der Pluijm, Olivo Miotto	https://pubmed.ncbi.nlm.nih.gov/36864926/	2023	36864926
pf7_1197_PF_ML_DIAKITE_SM	Multidisciplinary research for malaria control and prevention in Mali		public	Mahamadou Diakite, Seydou Doumbia, Drissa Konate, Mahamoudou Toure, Sekou F. Traore, Merepen dite Agnes Guindo	https://pubmed.ncbi.nlm.nih.gov/36864926/	2023	36864926
pf7_1199_PF_ML_LAWNICZAK	Developing SpotMalaria with partners in Mali		public	Mara Lawniczak, Abdoulaye Djimde, Arthur Talman	https://pubmed.ncbi.nlm.nih.gov/36864926/	2023	36864926
pf7_1200_PF_GH_MAIGA_SM	Genomic surveillance of Plasmodium falciparum in the Ashanti region of Ghana		public	Oumou Maiga-Ascofare	https://pubmed.ncbi.nlm.nih.gov/36864926/	2023	36864926
pf7_1223_PF_MZ_ROSANAS_URGELL	Evaluation of intermittent preventive treatment during pregnancy (IPTp) in Ch�kw� district, Southern Mozambique (acronym IPTpCHOKWE)		public	Anna Rosanas-Urgell, Paulo Arnaldo, Sonia Maria Mauricio Enosse	https://pubmed.ncbi.nlm.nih.gov/36864926/	2023	36864926
pf7_1241_PF_GH_ANINAGYEI	Viability and pathogenicity of Plasmodium spp in infected blood donor units and immunological and genetic markers associated with malaria infections		public	Enoch Aninagyei, Desmond Omane Acheampong	https://pubmed.ncbi.nlm.nih.gov/36864926/	2023	36864926
pf7_1247_PF_SD_HAMID_SM	Surveillance of antimalarial drug resistance related genes in Plasmodium falciparum in Sudan		public	Muzamil Mahdi Abdel Hamid, Mohamed Hassan Abdelraheem, Maazza Hussien, Abdelrahim Osman Mohamed	https://pubmed.ncbi.nlm.nih.gov/36864926/	2023	36864926

## Sheet: surveys
study_id	survey_id	country_name	site_name	latitude	longitude	location_method	location_notes	collection_start	collection_end	collection_day	time_method	time_notes
s0002_ayelaw_eth2023	s0002_Gondar_Zuria	ETHIOPIA	Gondar Zuria	12.6739	37.3435			2022-01-01	2023-01-01	2022-07-02	imputed as midpoint of collection range
s0002_ayelaw_eth2023	s0002_Tach_Armachiho	ETHIOPIA	Tach Armachiho	13.02	37.1667			2022-01-01	2023-01-01	2022-07-02	imputed as midpoint of collection range
s0003_gidey_eth2022	s0003_Abole	ETHIOPIA	Abole	8.1879	34.3989			2022-01-01	2022-01-01	2022-01-01	imputed as midpoint of collection range
s0003_gidey_eth2022	s0003_Andassa	ETHIOPIA	Andassa	11.5024	37.4866			2022-01-01	2022-01-01	2022-01-01	imputed as midpoint of collection range
s0003_gidey_eth2022	s0003_Asendabo	ETHIOPIA	Asendabo	7.75904	37.2233			2022-01-01	2022-01-01	2022-01-01	imputed as midpoint of collection range
s0003_gidey_eth2022	s0003_Batu	ETHIOPIA	Batu	7.93833	38.7192			2022-01-01	2022-01-01	2022-01-01	imputed as midpoint of collection range
s0003_gidey_eth2022	s0003_Dilla	ETHIOPIA	Dilla	6.4007	38.3111			2022-01-01	2022-01-01	2022-01-01	imputed as midpoint of collection range
s0003_gidey_eth2022	s0003_Erer	ETHIOPIA	Erer	9.5614	41.3833			2022-01-01	2022-01-01	2022-01-01	imputed as midpoint of collection range
s0003_gidey_eth2022	s0003_Jiga	ETHIOPIA	Jiga	10.6726	37.7004			2022-01-01	2022-01-01	2022-01-01	imputed as midpoint of collection range
s0003_gidey_eth2022	s0003_Lante	ETHIOPIA	Lante	6.13325	37.6391			2019-01-01	2019-01-01	2019-01-01	imputed as midpoint of collection range
s0003_gidey_eth2022	s0003_Metehara	ETHIOPIA	Metehara	8.83826	39.9229			2019-01-01	2019-01-01	2019-01-01	imputed as midpoint of collection range
s0003_gidey_eth2022	s0003_Secha	ETHIOPIA	Secha	6.03333	37.555			2022-01-01	2022-01-01	2022-01-01	imputed as midpoint of collection range
s0003_gidey_eth2022	s0003_Shile	ETHIOPIA	Shile	6.3	37.1167			2019-01-01	2019-01-01	2019-01-01	imputed as midpoint of collection range
s0003_gidey_eth2022	s0003_Woreta	ETHIOPIA	Woreta	11.9278	37.7563			2022-01-01	2022-01-01	2022-01-01	imputed as midpoint of collection range
s0004_fola_eth_622i	s0004_Ahferom	ETHIOPIA	Ahferom	14.2806	39.1474			2018-01-01	2018-01-01	2018-01-01	imputed as midpoint of collection range
s0004_fola_eth_622i	s0004_At_Tsimbila	ETHIOPIA	At_Tsimbila	13.955	38.0164			2018-01-01	2018-01-01	2018-01-01	imputed as midpoint of collection range
s0004_fola_eth_622i	s0004_Gulomekeda	ETHIOPIA	Gulomekeda	14.343	39.325			2018-01-01	2018-01-01	2018-01-01	imputed as midpoint of collection range
s0004_fola_eth_622i	s0004_Itang	ETHIOPIA	Itang	8.19593	34.2686			2018-01-01	2018-01-01	2018-01-01	imputed as midpoint of collection range
s0004_fola_eth_622i	s0004_K_Humera	ETHIOPIA	K_Humera	14.2817	36.6127			2018-01-01	2018-01-01	2018-01-01	imputed as midpoint of collection range
s0004_fola_eth_622i	s0004_Kule	ETHIOPIA	Kule	11.6951	39.6871			2018-01-01	2018-01-01	2018-01-01	imputed as midpoint of collection range
s0004_fola_eth_622i	s0004_L_Adiabo	ETHIOPIA	L_Adiabo	14.4469	38.29			2018-01-01	2018-01-01	2018-01-01	imputed as midpoint of collection range
s0004_fola_eth_622i	s0004_Metema	ETHIOPIA	Metema	12.9534	36.1604			2018-01-01	2018-01-01	2018-01-01	imputed as midpoint of collection range
s0004_fola_eth_622i	s0004_Quara	ETHIOPIA	Quara	12.4997	35.7487			2018-01-01	2018-01-01	2018-01-01	imputed as midpoint of collection range
s0004_fola_eth_622i	s0004_T_Adiabo	ETHIOPIA	T_Adiabo	14.3333	37.8333			2018-01-01	2018-01-01	2018-01-01	imputed as midpoint of collection range
s0004_fola_eth_622i	s0004_Tegede	ETHIOPIA	Tegede	13.3068	36.998			2018-01-01	2018-01-01	2018-01-01	imputed as midpoint of collection range
s0004_fola_eth_622i	s0004_West_Armachiho	ETHIOPIA	West_Armachiho	13.4648	36.4838			2018-01-01	2018-01-01	2018-01-01	imputed as midpoint of collection range
s0005_mihreteab_eritrea_622i	s0005_Akordat_period1	Eritrea	Akordat	15.5542	37.8904			2017-09-01	2017-12-01	2017-10-17	imputed as midpoint of collection range
s0005_mihreteab_eritrea_622i	s0005_Akordat_period2	Eritrea	Akordat	15.5542	37.8904			2016-09-01	2016-12-01	2016-10-17	imputed as midpoint of collection range
s0005_mihreteab_eritrea_622i	s0005_Akordat_period3	Eritrea	Akordat	15.5542	37.8904			2019-08-01	2019-11-01	2019-09-16	imputed as midpoint of collection range
s0005_mihreteab_eritrea_622i	s0005_Ghindae	Eritrea	Ghindae	15.4542	39.0966			2017-09-01	2017-12-01	2017-10-17	imputed as midpoint of collection range
s0005_mihreteab_eritrea_622i	s0005_Guluj_period1	Eritrea	Guluj	14.7413	36.7257			2016-09-01	2016-12-01	2016-10-17	imputed as midpoint of collection range
s0005_mihreteab_eritrea_622i	s0005_Guluj_period2	Eritrea	Guluj	14.7413	36.7257			2017-09-01	2017-12-01	2017-10-17	imputed as midpoint of collection range
s0005_mihreteab_eritrea_622i	s0005_Guluj_period3	Eritrea	Guluj	14.7413	36.7257			2019-08-01	2019-11-01	2019-09-16	imputed as midpoint of collection range
s0005_mihreteab_eritrea_622i	s0005_Shambuko_period1	Eritrea	Shambuko	14.9191	37.8307			2016-09-01	2016-12-01	2016-10-17	imputed as midpoint of collection range
s0005_mihreteab_eritrea_622i	s0005_Shambuko_period2	Eritrea	Shambuko	14.9191	37.8307			2017-09-01	2017-12-01	2017-10-17	imputed as midpoint of collection range
s0005_mihreteab_eritrea_622i	s0005_Shambuko_period3	Eritrea	Shambuko	14.9191	37.8307			2019-08-01	2019-11-01	2019-09-16	imputed as midpoint of collection range
s0005_mihreteab_eritrea_622i	s0005_Tokombia_period1	Eritrea	Tokombia	14.7821	37.4744			2016-09-01	2016-12-01	2016-10-17	imputed as midpoint of collection range
s0005_mihreteab_eritrea_622i	s0005_Tokombia_period2	Eritrea	Tokombia	14.7821	37.4744			2017-09-01	2017-12-01	2017-10-17	imputed as midpoint of collection range
s0005_mihreteab_eritrea_622i	s0005_Tokombia_period3	Eritrea	Tokombia	14.7821	37.4744			2019-08-01	2019-11-01	2019-09-16	imputed as midpoint of collection range
s0006_wrair_kenread_ken	s0006_alupe	Kenya	alupe	0.5	34.1306			2003-01-01	2003-01-01	2003-01-01	imputed as midpoint of collection range
s0006_wrair_kenread_ken	s0006_busia	Kenya	busia	0.46005	34.1117			2021-01-01	2021-01-01	2021-01-01	imputed as midpoint of collection range
s0006_wrair_kenread_ken	s0006_isiolo_period1	Kenya	isiolo	0.35462	37.5822			2005-01-01	2005-01-01	2005-01-01	imputed as midpoint of collection range
s0006_wrair_kenread_ken	s0006_isiolo_period2	Kenya	isiolo	0.35462	37.5822			2006-01-01	2006-01-01	2006-01-01	imputed as midpoint of collection range
s0006_wrair_kenread_ken	s0006_kericho_period1	Kenya	kericho	-0.36774	35.2831			2018-01-01	2018-01-01	2018-01-01	imputed as midpoint of collection range
s0006_wrair_kenread_ken	s0006_kericho_period2	Kenya	kericho	-0.36774	35.2831			2019-01-01	2019-01-01	2019-01-01	imputed as midpoint of collection range
s0006_wrair_kenread_ken	s0006_kericho_period3	Kenya	kericho	-0.36774	35.2831			2020-01-01	2020-01-01	2020-01-01	imputed as midpoint of collection range
s0006_wrair_kenread_ken	s0006_kericho_period4	Kenya	kericho	-0.36774	35.2831			2021-01-01	2021-01-01	2021-01-01	imputed as midpoint of collection range
s0006_wrair_kenread_ken	s0006_kilifi_period1	Kenya	kilifi	-3.63045	39.8499			2003-01-01	2003-01-01	2003-01-01	imputed as midpoint of collection range
s0006_wrair_kenread_ken	s0006_kilifi_period2	Kenya	kilifi	-3.63045	39.8499			2004-01-01	2004-01-01	2004-01-01	imputed as midpoint of collection range
s0006_wrair_kenread_ken	s0006_kisii_period1	Kenya	kisii	-0.680482	34.7771			2008-01-01	2008-01-01	2008-01-01	imputed as midpoint of collection range
s0006_wrair_kenread_ken	s0006_kisii_period10	Kenya	kisii	-0.680482	34.7771			2021-01-01	2021-01-01	2021-01-01	imputed as midpoint of collection range
s0006_wrair_kenread_ken	s0006_kisii_period2	Kenya	kisii	-0.680482	34.7771			2010-01-01	2010-01-01	2010-01-01	imputed as midpoint of collection range
s0006_wrair_kenread_ken	s0006_kisii_period3	Kenya	kisii	-0.680482	34.7771			2012-01-01	2012-01-01	2012-01-01	imputed as midpoint of collection range
s0006_wrair_kenread_ken	s0006_kisii_period4	Kenya	kisii	-0.680482	34.7771			2013-01-01	2013-01-01	2013-01-01	imputed as midpoint of collection range
s0006_wrair_kenread_ken	s0006_kisii_period5	Kenya	kisii	-0.680482	34.7771			2014-01-01	2014-01-01	2014-01-01	imputed as midpoint of collection range
s0006_wrair_kenread_ken	s0006_kisii_period6	Kenya	kisii	-0.680482	34.7771			2016-01-01	2016-01-01	2016-01-01	imputed as midpoint of collection range
s0006_wrair_kenread_ken	s0006_kisii_period7	Kenya	kisii	-0.680482	34.7771			2018-01-01	2018-01-01	2018-01-01	imputed as midpoint of collection range
s0006_wrair_kenread_ken	s0006_kisii_period8	Kenya	kisii	-0.680482	34.7771			2019-01-01	2019-01-01	2019-01-01	imputed as midpoint of collection range
s0006_wrair_kenread_ken	s0006_kisii_period9	Kenya	kisii	-0.680482	34.7771			2020-01-01	2020-01-01	2020-01-01	imputed as midpoint of collection range
s0006_wrair_kenread_ken	s0006_kisumu_period1	Kenya	kisumu	-0.0917	34.768			2000-01-01	2000-01-01	2000-01-01	imputed as midpoint of collection range
s0006_wrair_kenread_ken	s0006_kisumu_period10	Kenya	kisumu	-0.0917	34.768			2018-01-01	2018-01-01	2018-01-01	imputed as midpoint of collection range
s0006_wrair_kenread_ken	s0006_kisumu_period11	Kenya	kisumu	-0.0917	34.768			2019-01-01	2019-01-01	2019-01-01	imputed as midpoint of collection range
s0006_wrair_kenread_ken	s0006_kisumu_period12	Kenya	kisumu	-0.0917	34.768			2020-01-01	2020-01-01	2020-01-01	imputed as midpoint of collection range
s0006_wrair_kenread_ken	s0006_kisumu_period13	Kenya	kisumu	-0.0917	34.768			2021-01-01	2021-01-01	2021-01-01	imputed as midpoint of collection range
s0006_wrair_kenread_ken	s0006_kisumu_period2	Kenya	kisumu	-0.0917	34.768			2002-01-01	2002-01-01	2002-01-01	imputed as midpoint of collection range
s0006_wrair_kenread_ken	s0006_kisumu_period3	Kenya	kisumu	-0.0917	34.768			2003-01-01	2003-01-01	2003-01-01	imputed as midpoint of collection range
s0006_wrair_kenread_ken	s0006_kisumu_period4	Kenya	kisumu	-0.0917	34.768			2005-01-01	2005-01-01	2005-01-01	imputed as midpoint of collection range
s0006_wrair_kenread_ken	s0006_kisumu_period5	Kenya	kisumu	-0.0917	34.768			2008-01-01	2008-01-01	2008-01-01	imputed as midpoint of collection range
s0006_wrair_kenread_ken	s0006_kisumu_period6	Kenya	kisumu	-0.0917	34.768			2010-01-01	2010-01-01	2010-01-01	imputed as midpoint of collection range
s0006_wrair_kenread_ken	s0006_kisumu_period7	Kenya	kisumu	-0.0917	34.768			2014-01-01	2014-01-01	2014-01-01	imputed as midpoint of collection range
s0006_wrair_kenread_ken	s0006_kisumu_period8	Kenya	kisumu	-0.0917	34.768			2015-01-01	2015-01-01	2015-01-01	imputed as midpoint of collection range
s0006_wrair_kenread_ken	s0006_kisumu_period9	Kenya	kisumu	-0.0917	34.768			2016-01-01	2016-01-01	2016-01-01	imputed as midpoint of collection range
s0006_wrair_kenread_ken	s0006_kombewa_period1	Kenya	kombewa	-0.116667	34.5			2013-01-01	2013-01-01	2013-01-01	imputed as midpoint of collection range
s0006_wrair_kenread_ken	s0006_kombewa_period2	Kenya	kombewa	-0.116667	34.5			2014-01-01	2014-01-01	2014-01-01	imputed as midpoint of collection range
s0006_wrair_kenread_ken	s0006_kombewa_period3	Kenya	kombewa	-0.116667	34.5			2015-01-01	2015-01-01	2015-01-01	imputed as midpoint of collection range
s0006_wrair_kenread_ken	s0006_kombewa_period4	Kenya	kombewa	-0.116667	34.5			2016-01-01	2016-01-01	2016-01-01	imputed as midpoint of collection range
s0006_wrair_kenread_ken	s0006_kombewa_period5	Kenya	kombewa	-0.116667	34.5			2018-01-01	2018-01-01	2018-01-01	imputed as midpoint of collection range
s0006_wrair_kenread_ken	s0006_kombewa_period6	Kenya	kombewa	-0.116667	34.5			2019-01-01	2019-01-01	2019-01-01	imputed as midpoint of collection range
s0006_wrair_kenread_ken	s0006_kombewa_period7	Kenya	kombewa	-0.116667	34.5			2020-01-01	2020-01-01	2020-01-01	imputed as midpoint of collection range
s0006_wrair_kenread_ken	s0006_kombewa_period8	Kenya	kombewa	-0.116667	34.5			2021-01-01	2021-01-01	2021-01-01	imputed as midpoint of collection range
s0006_wrair_kenread_ken	s0006_malindi_period1	Kenya	malindi	-3.21919	40.1169			2003-01-01	2003-01-01	2003-01-01	imputed as midpoint of collection range
s0006_wrair_kenread_ken	s0006_malindi_period2	Kenya	malindi	-3.21919	40.1169			2005-01-01	2005-01-01	2005-01-01	imputed as midpoint of collection range
s0006_wrair_kenread_ken	s0006_malindi_period4	Kenya	malindi	-3.21919	40.1169			2012-01-01	2012-01-01	2012-01-01	imputed as midpoint of collection range
s0006_wrair_kenread_ken	s0006_malindi_period5	Kenya	malindi	-3.21919	40.1169			2018-01-01	2018-01-01	2018-01-01	imputed as midpoint of collection range
s0006_wrair_kenread_ken	s0006_malindi_period6	Kenya	malindi	-3.21919	40.1169			2019-01-01	2019-01-01	2019-01-01	imputed as midpoint of collection range
s0006_wrair_kenread_ken	s0006_malindi_period7	Kenya	malindi	-3.21919	40.1169			2020-01-01	2020-01-01	2020-01-01	imputed as midpoint of collection range
s0006_wrair_kenread_ken	s0006_marigat_period1	Kenya	marigat	0.467	35.983			2018-01-01	2018-01-01	2018-01-01	imputed as midpoint of collection range
s0006_wrair_kenread_ken	s0006_marigat_period2	Kenya	marigat	0.467	35.983			2019-01-01	2019-01-01	2019-01-01	imputed as midpoint of collection range
s0006_wrair_kenread_ken	s0006_marigat_period3	Kenya	marigat	0.467	35.983			2020-01-01	2020-01-01	2020-01-01	imputed as midpoint of collection range
s0006_wrair_kenread_ken	s0006_marigat_period4	Kenya	marigat	0.467	35.983			2021-01-01	2021-01-01	2021-01-01	imputed as midpoint of collection range
s0006_wrair_kenread_ken	s0006_mumias	Kenya	mumias	0.33474	34.488			2005-01-01	2005-01-01	2005-01-01	imputed as midpoint of collection range
s0006_wrair_kenread_ken	s0006_nairobi_period1	Kenya	nairobi	-1.28639	36.8172			1998-01-01	1998-01-01	1998-01-01	imputed as midpoint of collection range
s0006_wrair_kenread_ken	s0006_nairobi_period2	Kenya	nairobi	-1.28639	36.8172			2000-01-01	2000-01-01	2000-01-01	imputed as midpoint of collection range
s0007_connelly_2024_zim	s0007_afaa_medical_clinic_period1	Tanzania	afaa_medical_clinic	-6.18247	39.2422			2022-07-01	2022-07-01	2022-07-01	imputed as midpoint of collection range
s0007_connelly_2024_zim	s0007_afaa_medical_clinic_period2	Tanzania	afaa_medical_clinic	-6.18247	39.2422			2023-02-01	2023-02-01	2023-02-01	imputed as midpoint of collection range
s0007_connelly_2024_zim	s0007_afaa_medical_clinic_period3	Tanzania	afaa_medical_clinic	-6.18247	39.2422			2023-03-01	2023-03-01	2023-03-01	imputed as midpoint of collection range
s0007_connelly_2024_zim	s0007_afaa_medical_clinic_period4	Tanzania	afaa_medical_clinic	-6.18247	39.2422			2023-04-01	2023-04-01	2023-04-01	imputed as midpoint of collection range
s0007_connelly_2024_zim	s0007_afaa_medical_clinic_period5	Tanzania	afaa_medical_clinic	-6.18247	39.2422			2023-05-01	2023-05-01	2023-05-01	imputed as midpoint of collection range
s0007_connelly_2024_zim	s0007_afaa_medical_clinic_period6	Tanzania	afaa_medical_clinic	-6.18247	39.2422			2023-07-01	2023-07-01	2023-07-01	imputed as midpoint of collection range
s0007_connelly_2024_zim	s0007_ahsana_dispensary	Tanzania	ahsana_dispensary	-5.72736	39.2958			2023-06-01	2023-06-01	2023-06-01	imputed as midpoint of collection range
s0007_connelly_2024_zim	s0007_al_hijri	Tanzania	al_hijri	-6.22975	39.2132			2022-11-01	2022-11-01	2022-11-01	imputed as midpoint of collection range
s0007_connelly_2024_zim	s0007_al_manna_dispensary_period1	Tanzania	al_manna_dispensary	-5.72761	39.296			2023-01-01	2023-01-01	2023-01-01	imputed as midpoint of collection range
s0007_connelly_2024_zim	s0007_al_manna_dispensary_period2	Tanzania	al_manna_dispensary	-5.72761	39.296			2023-03-01	2023-03-01	2023-03-01	imputed as midpoint of collection range
s0007_connelly_2024_zim	s0007_al_manna_dispensary_period3	Tanzania	al_manna_dispensary	-5.72761	39.296			2023-06-01	2023-06-01	2023-06-01	imputed as midpoint of collection range
s0007_connelly_2024_zim	s0007_al_manna_dispensary_period4	Tanzania	al_manna_dispensary	-5.72761	39.296			2023-07-01	2023-07-01	2023-07-01	imputed as midpoint of collection range
s0007_connelly_2024_zim	s0007_al_manna_dispensary_period5	Tanzania	al_manna_dispensary	-5.72761	39.296			2023-08-01	2023-08-01	2023-08-01	imputed as midpoint of collection range
s0007_connelly_2024_zim	s0007_al_najid	Tanzania	al_najid	-6.19737	39.2368			2023-08-01	2023-08-01	2023-08-01	imputed as midpoint of collection range
s0007_connelly_2024_zim	s0007_al_shifaa_kazole_dispenary_period1	Tanzania	al_shifaa_kazole_dispenary	-6.02398	39.2401			2023-01-01	2023-01-01	2023-01-01	imputed as midpoint of collection range
s0007_connelly_2024_zim	s0007_al_shifaa_kazole_dispenary_period2	Tanzania	al_shifaa_kazole_dispenary	-6.02398	39.2401			2023-02-01	2023-02-01	2023-02-01	imputed as midpoint of collection range
s0007_connelly_2024_zim	s0007_al_shifaa_kazole_dispenary_period3	Tanzania	al_shifaa_kazole_dispenary	-6.02398	39.2401			2023-03-01	2023-03-01	2023-03-01	imputed as midpoint of collection range
s0007_connelly_2024_zim	s0007_al_shifaa_kazole_dispenary_period4	Tanzania	al_shifaa_kazole_dispenary	-6.02398	39.2401			2023-05-01	2023-05-01	2023-05-01	imputed as midpoint of collection range
s0007_connelly_2024_zim	s0007_al_shifaa_kazole_dispenary_period5	Tanzania	al_shifaa_kazole_dispenary	-6.02398	39.2401			2023-06-01	2023-06-01	2023-06-01	imputed as midpoint of collection range
s0007_connelly_2024_zim	s0007_al_shifaa_kazole_dispenary_period6	Tanzania	al_shifaa_kazole_dispenary	-6.02398	39.2401			2023-07-01	2023-07-01	2023-07-01	imputed as midpoint of collection range
s0007_connelly_2024_zim	s0007_al_tabib_dispensary_period1	Tanzania	al_tabib_dispensary	-6.17154	39.2242			2022-07-01	2022-07-01	2022-07-01	imputed as midpoint of collection range
s0007_connelly_2024_zim	s0007_al_tabib_dispensary_period2	Tanzania	al_tabib_dispensary	-6.17154	39.2242			2022-08-01	2022-08-01	2022-08-01	imputed as midpoint of collection range
s0007_connelly_2024_zim	s0007_al_tabib_dispensary_period3	Tanzania	al_tabib_dispensary	-6.17154	39.2242			2023-02-01	2023-02-01	2023-02-01	imputed as midpoint of collection range
s0007_connelly_2024_zim	s0007_al_tabib_dispensary_period4	Tanzania	al_tabib_dispensary	-6.17154	39.2242			2023-03-01	2023-03-01	2023-03-01	imputed as midpoint of collection range
s0007_connelly_2024_zim	s0007_al_tabib_dispensary_period5	Tanzania	al_tabib_dispensary	-6.17154	39.2242			2023-05-01	2023-05-01	2023-05-01	imputed as midpoint of collection range
s0007_connelly_2024_zim	s0007_al_tabib_dispensary_period6	Tanzania	al_tabib_dispensary	-6.17154	39.2242			2023-06-01	2023-06-01	2023-06-01	imputed as midpoint of collection range
s0007_connelly_2024_zim	s0007_al_tabib_dispensary_period7	Tanzania	al_tabib_dispensary	-6.17154	39.2242			2023-07-01	2023-07-01	2023-07-01	imputed as midpoint of collection range
s0007_connelly_2024_zim	s0007_al_tabib_dispensary_period8	Tanzania	al_tabib_dispensary	-6.17154	39.2242			2023-08-01	2023-08-01	2023-08-01	imputed as midpoint of collection range
s0007_connelly_2024_zim	s0007_al_tabib_dispensary_period9	Tanzania	al_tabib_dispensary	-6.17154	39.2242			2023-09-01	2023-09-01	2023-09-01	imputed as midpoint of collection range
s0007_connelly_2024_zim	s0007_altwayybib_dispensary_period1	Tanzania	altwayybib_dispensary	-6.01201	39.203			2023-02-01	2023-02-01	2023-02-01	imputed as midpoint of collection range
s0007_connelly_2024_zim	s0007_altwayybib_dispensary_period2	Tanzania	altwayybib_dispensary	-6.01201	39.203			2023-04-01	2023-04-01	2023-04-01	imputed as midpoint of collection range
s0007_connelly_2024_zim	s0007_altwayybib_dispensary_period3	Tanzania	altwayybib_dispensary	-6.01201	39.203			2023-06-01	2023-06-01	2023-06-01	imputed as midpoint of collection range
s0007_connelly_2024_zim	s0007_altwayybib_dispensary_period4	Tanzania	altwayybib_dispensary	-6.01201	39.203			2023-07-01	2023-07-01	2023-07-01	imputed as midpoint of collection range
s0007_connelly_2024_zim	s0007_azhar_period1	Tanzania	azhar	-6.06769	39.2227			2022-09-01	2022-09-01	2022-09-01	imputed as midpoint of collection range
s0007_connelly_2024_zim	s0007_azhar_period2	Tanzania	azhar	-6.06769	39.2227			2023-01-01	2023-01-01	2023-01-01	imputed as midpoint of collection range
s0007_connelly_2024_zim	s0007_azhar_period3	Tanzania	azhar	-6.06769	39.2227			2023-03-01	2023-03-01	2023-03-01	imputed as midpoint of collection range
s0007_connelly_2024_zim	s0007_azhar_period4	Tanzania	azhar	-6.06769	39.2227			2023-04-01	2023-04-01	2023-04-01	imputed as midpoint of collection range
s0007_connelly_2024_zim	s0007_azhar_period5	Tanzania	azhar	-6.06769	39.2227			2023-05-01	2023-05-01	2023-05-01	imputed as midpoint of collection range
s0007_connelly_2024_zim	s0007_azhar_period6	Tanzania	azhar	-6.06769	39.2227			2023-07-01	2023-07-01	2023-07-01	imputed as midpoint of collection range
s0007_connelly_2024_zim	s0007_bandarini_period1	Tanzania	bandarini	-6.15511	39.1929			2022-11-01	2022-11-01	2022-11-01	imputed as midpoint of collection range
s0007_connelly_2024_zim	s0007_bandarini_period2	Tanzania	bandarini	-6.15511	39.1929			2023-01-01	2023-01-01	2023-01-01	imputed as midpoint of collection range
s0007_connelly_2024_zim	s0007_bandarini_period3	Tanzania	bandarini	-6.15511	39.1929			2023-05-01	2023-05-01	2023-05-01	imputed as midpoint of collection range
s0007_connelly_2024_zim	s0007_bandarini_period4	Tanzania	bandarini	-6.15511	39.1929			2023-06-01	2023-06-01	2023-06-01	imputed as midpoint of collection range
s0007_connelly_2024_zim	s0007_bandarini_period5	Tanzania	bandarini	-6.15511	39.1929			2023-07-01	2023-07-01	2023-07-01	imputed as midpoint of collection range
s0007_connelly_2024_zim	s0007_bandarini_period6	Tanzania	bandarini	-6.15511	39.1929			2023-08-01	2023-08-01	2023-08-01	imputed as midpoint of collection range
s0007_connelly_2024_zim	s0007_bububu_dispensary_period1	Tanzania	bububu_dispensary	-6.0993	39.2188			2023-02-01	2023-02-01	2023-02-01	imputed as midpoint of collection range
s0007_connelly_2024_zim	s0007_bububu_dispensary_period2	Tanzania	bububu_dispensary	-6.0993	39.2188			2023-03-01	2023-03-01	2023-03-01	imputed as midpoint of collection range
s0007_connelly_2024_zim	s0007_bububu_dispensary_period3	Tanzania	bububu_dispensary	-6.0993	39.2188			2023-05-01	2023-05-01	2023-05-01	imputed as midpoint of collection range
s0007_connelly_2024_zim	s0007_bububu_dispensary_period4	Tanzania	bububu_dispensary	-6.0993	39.2188			2023-08-01	2023-08-01	2023-08-01	imputed as midpoint of collection range
s0007_connelly_2024_zim	s0007_bumbwini_misufini_period1	Tanzania	bumbwini_misufini	-5.96963	39.1965			2022-12-01	2022-12-01	2022-12-01	imputed as midpoint of collection range
s0007_connelly_2024_zim	s0007_bumbwini_misufini_period2	Tanzania	bumbwini_misufini	-5.96963	39.1965			2023-01-01	2023-01-01	2023-01-01	imputed as midpoint of collection range
s0007_connelly_2024_zim	s0007_bumbwini_misufini_period3	Tanzania	bumbwini_misufini	-5.96963	39.1965			2023-02-01	2023-02-01	2023-02-01	imputed as midpoint of collection range
s0007_connelly_2024_zim	s0007_bumbwini_misufini_period4	Tanzania	bumbwini_misufini	-5.96963	39.1965			2023-03-01	2023-03-01	2023-03-01	imputed as midpoint of collection range
s0007_connelly_2024_zim	s0007_bumbwini_misufini_period5	Tanzania	bumbwini_misufini	-5.96963	39.1965			2023-04-01	2023-04-01	2023-04-01	imputed as midpoint of collection range
s0007_connelly_2024_zim	s0007_bumbwisudi_period1	Tanzania	bumbwisudi	-6.0587	39.2659			2022-06-01	2022-06-01	2022-06-01	imputed as midpoint of collection range
s0007_connelly_2024_zim	s0007_bumbwisudi_period10	Tanzania	bumbwisudi	-6.0587	39.2659			2023-04-01	2023-04-01	2023-04-01	imputed as midpoint of collection range
s0007_connelly_2024_zim	s0007_bumbwisudi_period11	Tanzania	bumbwisudi	-6.0587	39.2659			2023-05-01	2023-05-01	2023-05-01	imputed as midpoint of collection range
s0007_connelly_2024_zim	s0007_bumbwisudi_period12	Tanzania	bumbwisudi	-6.0587	39.2659			2023-06-01	2023-06-01	2023-06-01	imputed as midpoint of collection range
s0007_connelly_2024_zim	s0007_bumbwisudi_period2	Tanzania	bumbwisudi	-6.0587	39.2659			2022-07-01	2022-07-01	2022-07-01	imputed as midpoint of collection range
s0007_connelly_2024_zim	s0007_bumbwisudi_period3	Tanzania	bumbwisudi	-6.0587	39.2659			2022-08-01	2022-08-01	2022-08-01	imputed as midpoint of collection range
s0007_connelly_2024_zim	s0007_bumbwisudi_period4	Tanzania	bumbwisudi	-6.0587	39.2659			2022-09-01	2022-09-01	2022-09-01	imputed as midpoint of collection range
s0007_connelly_2024_zim	s0007_bumbwisudi_period5	Tanzania	bumbwisudi	-6.0587	39.2659			2022-10-01	2022-10-01	2022-10-01	imputed as midpoint of collection range
s0007_connelly_2024_zim	s0007_bumbwisudi_period6	Tanzania	bumbwisudi	-6.0587	39.2659			2022-12-01	2022-12-01	2022-12-01	imputed as midpoint of collection range
s0007_connelly_2024_zim	s0007_bumbwisudi_period7	Tanzania	bumbwisudi	-6.0587	39.2659			2023-01-01	2023-01-01	2023-01-01	imputed as midpoint of collection range
s0007_connelly_2024_zim	s0007_bumbwisudi_period8	Tanzania	bumbwisudi	-6.0587	39.2659			2023-02-01	2023-02-01	2023-02-01	imputed as midpoint of collection range
s0007_connelly_2024_zim	s0007_bumbwisudi_period9	Tanzania	bumbwisudi	-6.0587	39.2659			2023-03-01	2023-03-01	2023-03-01	imputed as midpoint of collection range
s0007_connelly_2024_zim	s0007_bunju_health_center_period1	Tanzania	bunju_health_center	-6.62027	39.1106			2022-10-01	2022-10-01	2022-10-01	imputed as midpoint of collection range
s0007_connelly_2024_zim	s0007_bunju_health_center_period2	Tanzania	bunju_health_center	-6.62027	39.1106			2023-02-01	2023-02-01	2023-02-01	imputed as midpoint of collection range
s0007_connelly_2024_zim	s0007_bunju_health_center_period3	Tanzania	bunju_health_center	-6.62027	39.1106			2023-04-01	2023-04-01	2023-04-01	imputed as midpoint of collection range
s0007_connelly_2024_zim	s0007_bunju_health_center_period4	Tanzania	bunju_health_center	-6.62027	39.1106			2023-06-01	2023-06-01	2023-06-01	imputed as midpoint of collection range
s0007_connelly_2024_zim	s0007_bunju_health_center_period5	Tanzania	bunju_health_center	-6.62027	39.1106			2023-07-01	2023-07-01	2023-07-01	imputed as midpoint of collection range
s0007_connelly_2024_zim	s0007_bunju_health_center_period6	Tanzania	bunju_health_center	-6.62027	39.1106			2023-08-01	2023-08-01	2023-08-01	imputed as midpoint of collection range
s0007_connelly_2024_zim	s0007_bunju_health_center_period7	Tanzania	bunju_health_center	-6.62027	39.1106			2023-09-01	2023-09-01	2023-09-01	imputed as midpoint of collection range
s0007_connelly_2024_zim	s0007_bunju_health_center_period8	Tanzania	bunju_health_center	-6.62027	39.1106			2023-10-01	2023-10-01	2023-10-01	imputed as midpoint of collection range
s0007_connelly_2024_zim	s0007_bunju_health_center_period9	Tanzania	bunju_health_center	-6.62027	39.1106			2023-11-01	2023-11-01	2023-11-01	imputed as midpoint of collection range
s0007_connelly_2024_zim	s0007_bwefum_period1	Tanzania	bwefum	-6.30587	39.2958			2023-05-01	2023-05-01	2023-05-01	imputed as midpoint of collection range
s0007_connelly_2024_zim	s0007_bwefum_period2	Tanzania	bwefum	-6.30587	39.2958			2023-07-01	2023-07-01	2023-07-01	imputed as midpoint of collection range
s0007_connelly_2024_zim	s0007_bwefum_period3	Tanzania	bwefum	-6.30587	39.2958			2023-08-01	2023-08-01	2023-08-01	imputed as midpoint of collection range
s0007_connelly_2024_zim	s0007_bwejuu_period1	Tanzania	bwejuu	-6.24131	39.5337			2023-03-01	2023-03-01	2023-03-01	imputed as midpoint of collection range
s0007_connelly_2024_zim	s0007_bwejuu_period2	Tanzania	bwejuu	-6.24131	39.5337			2023-04-01	2023-04-01	2023-04-01	imputed as midpoint of collection range
s0007_connelly_2024_zim	s0007_bwejuu_period3	Tanzania	bwejuu	-6.24131	39.5337			2023-05-01	2023-05-01	2023-05-01	imputed as midpoint of collection range
s0007_connelly_2024_zim	s0007_bwejuu_period4	Tanzania	bwejuu	-6.24131	39.5337			2023-06-01	2023-06-01	2023-06-01	imputed as midpoint of collection range
s0007_connelly_2024_zim	s0007_bwejuu_period5	Tanzania	bwejuu	-6.24131	39.5337			2023-08-01	2023-08-01	2023-08-01	imputed as midpoint of collection range
s0007_connelly_2024_zim	s0007_care_clinic_period1	Tanzania	care_clinic	-6.20712	39.217			2022-10-01	2022-10-01	2022-10-01	imputed as midpoint of collection range
s0007_connelly_2024_zim	s0007_care_clinic_period2	Tanzania	care_clinic	-6.20712	39.217			2022-12-01	2022-12-01	2022-12-01	imputed as midpoint of collection range
s0007_connelly_2024_zim	s0007_care_clinic_period3	Tanzania	care_clinic	-6.20712	39.217			2023-01-01	2023-01-01	2023-01-01	imputed as midpoint of collection range
s0007_connelly_2024_zim	s0007_care_clinic_period4	Tanzania	care_clinic	-6.20712	39.217			2023-04-01	2023-04-01	2023-04-01	imputed as midpoint of collection range
s0007_connelly_2024_zim	s0007_care_clinic_period5	Tanzania	care_clinic	-6.20712	39.217			2023-05-01	2023-05-01	2023-05-01	imputed as midpoint of collection range
s0007_connelly_2024_zim	s0007_care_clinic_period6	Tanzania	care_clinic	-6.20712	39.217			2023-06-01	2023-06-01	2023-06-01	imputed as midpoint of collection range
s0007_connelly_2024_zim	s0007_care_clinic_period7	Tanzania	care_clinic	-6.20712	39.217			2023-07-01	2023-07-01	2023-07-01	imputed as midpoint of collection range
s0007_connelly_2024_zim	s0007_charawe_period1	Tanzania	charawe	-6.18878	39.4405			2023-05-01	2023-05-01	2023-05-01	imputed as midpoint of collection range
s0007_connelly_2024_zim	s0007_charawe_period2	Tanzania	charawe	-6.18878	39.4405			2023-06-01	2023-06-01	2023-06-01	imputed as midpoint of collection range
s0007_connelly_2024_zim	s0007_charawe_period3	Tanzania	charawe	-6.18878	39.4405			2023-07-01	2023-07-01	2023-07-01	imputed as midpoint of collection range
s0007_connelly_2024_zim	s0007_charawe_period4	Tanzania	charawe	-6.18878	39.4405			2023-08-01	2023-08-01	2023-08-01	imputed as midpoint of collection range
s0007_connelly_2024_zim	s0007_cheju_period1	Tanzania	cheju	-6.14213	39.2153			2022-12-01	2022-12-01	2022-12-01	imputed as midpoint of collection range
s0007_connelly_2024_zim	s0007_cheju_period2	Tanzania	cheju	-6.14213	39.2153			2023-02-01	2023-02-01	2023-02-01	imputed as midpoint of collection range
s0007_connelly_2024_zim	s0007_cheju_period3	Tanzania	cheju	-6.14213	39.2153			2023-04-01	2023-04-01	2023-04-01	imputed as midpoint of collection range
s0007_connelly_2024_zim	s0007_cheju_period4	Tanzania	cheju	-6.14213	39.2153			2023-05-01	2023-05-01	2023-05-01	imputed as midpoint of collection range
s0007_connelly_2024_zim	s0007_cheju_period5	Tanzania	cheju	-6.14213	39.2153			2023-06-01	2023-06-01	2023-06-01	imputed as midpoint of collection range
s0007_connelly_2024_zim	s0007_cheju_period6	Tanzania	cheju	-6.14213	39.2153			2023-07-01	2023-07-01	2023-07-01	imputed as midpoint of collection range
s0007_connelly_2024_zim	s0007_cheju_period7	Tanzania	cheju	-6.14213	39.2153			2023-08-01	2023-08-01	2023-08-01	imputed as midpoint of collection range
s0007_connelly_2024_zim	s0007_chukwani_period1	Tanzania	chukwani	-6.228	39.2173			2023-01-01	2023-01-01	2023-01-01	imputed as midpoint of collection range
s0007_connelly_2024_zim	s0007_chukwani_period2	Tanzania	chukwani	-6.228	39.2173			2023-02-01	2023-02-01	2023-02-01	imputed as midpoint of collection range
s0007_connelly_2024_zim	s0007_chukwani_period3	Tanzania	chukwani	-6.228	39.2173			2023-03-01	2023-03-01	2023-03-01	imputed as midpoint of collection range
s0007_connelly_2024_zim	s0007_chukwani_period4	Tanzania	chukwani	-6.228	39.2173			2023-04-01	2023-04-01	2023-04-01	imputed as midpoint of collection range
s0007_connelly_2024_zim	s0007_chukwani_period5	Tanzania	chukwani	-6.228	39.2173			2023-05-01	2023-05-01	2023-05-01	imputed as midpoint of collection range
s0007_connelly_2024_zim	s0007_chukwani_period6	Tanzania	chukwani	-6.228	39.2173			2023-06-01	2023-06-01	2023-06-01	imputed as midpoint of collection range
s0007_connelly_2024_zim	s0007_chukwani_period7	Tanzania	chukwani	-6.228	39.2173			2023-09-01	2023-09-01	2023-09-01	imputed as midpoint of collection range
s0007_connelly_2024_zim	s0007_chukwani_period8	Tanzania	chukwani	-6.228	39.2173			2023-10-01	2023-10-01	2023-10-01	imputed as midpoint of collection range
s0007_connelly_2024_zim	s0007_chwaka_period1	Tanzania	chwaka	-6.17001	39.4369			2023-02-01	2023-02-01	2023-02-01	imputed as midpoint of collection range
s0007_connelly_2024_zim	s0007_chwaka_period2	Tanzania	chwaka	-6.17001	39.4369			2023-03-01	2023-03-01	2023-03-01	imputed as midpoint of collection range
s0007_connelly_2024_zim	s0007_chwaka_period3	Tanzania	chwaka	-6.17001	39.4369			2023-04-01	2023-04-01	2023-04-01	imputed as midpoint of collection range
s0007_connelly_2024_zim	s0007_chwaka_period4	Tanzania	chwaka	-6.17001	39.4369			2023-05-01	2023-05-01	2023-05-01	imputed as midpoint of collection range
s0007_connelly_2024_zim	s0007_chwaka_period5	Tanzania	chwaka	-6.17001	39.4369			2023-07-01	2023-07-01	2023-07-01	imputed as midpoint of collection range
s0007_connelly_2024_zim	s0007_chwaka_period6	Tanzania	chwaka	-6.17001	39.4369			2023-08-01	2023-08-01	2023-08-01	imputed as midpoint of collection range
s0007_connelly_2024_zim	s0007_dr_metha_nungwi	Tanzania	dr_metha_nungwi	-5.72954	39.298			2022-07-01	2022-07-01	2022-07-01	imputed as midpoint of collection range
s0007_connelly_2024_zim	s0007_fujoni_period1	Tanzania	fujoni	-6.0107	39.202			2023-07-01	2023-07-01	2023-07-01	imputed as midpoint of collection range
s0007_connelly_2024_zim	s0007_fujoni_period2	Tanzania	fujoni	-6.0107	39.202			2023-08-01	2023-08-01	2023-08-01	imputed as midpoint of collection range
s0007_connelly_2024_zim	s0007_gairo_health_center_period1	Tanzania	gairo_health_center	-6.1498	36.8772			2022-08-01	2022-08-01	2022-08-01	imputed as midpoint of collection range
s0007_connelly_2024_zim	s0007_gairo_health_center_period2	Tanzania	gairo_health_center	-6.1498	36.8772			2023-01-01	2023-01-01	2023-01-01	imputed as midpoint of collection range
s0007_connelly_2024_zim	s0007_gairo_health_center_period3	Tanzania	gairo_health_center	-6.1498	36.8772			2023-02-01	2023-02-01	2023-02-01	imputed as midpoint of collection range
s0007_connelly_2024_zim	s0007_gairo_health_center_period4	Tanzania	gairo_health_center	-6.1498	36.8772			2023-03-01	2023-03-01	2023-03-01	imputed as midpoint of collection range
s0007_connelly_2024_zim	s0007_gairo_health_center_period5	Tanzania	gairo_health_center	-6.1498	36.8772			2023-05-01	2023-05-01	2023-05-01	imputed as midpoint of collection range
s0007_connelly_2024_zim	s0007_gairo_health_center_period6	Tanzania	gairo_health_center	-6.1498	36.8772			2023-06-01	2023-06-01	2023-06-01	imputed as midpoint of collection range
s0007_connelly_2024_zim	s0007_gairo_health_center_period7	Tanzania	gairo_health_center	-6.1498	36.8772			2023-07-01	2023-07-01	2023-07-01	imputed as midpoint of collection range
s0007_connelly_2024_zim	s0007_gairo_health_center_period8	Tanzania	gairo_health_center	-6.1498	36.8772			2023-08-01	2023-08-01	2023-08-01	imputed as midpoint of collection range
s0007_connelly_2024_zim	s0007_gairo_health_center_period9	Tanzania	gairo_health_center	-6.1498	36.8772			2023-09-01	2023-09-01	2023-09-01	imputed as midpoint of collection range
s0007_connelly_2024_zim	s0007_gana_period1	Tanzania	gana	-6.04455	39.3001			2023-05-01	2023-05-01	2023-05-01	imputed as midpoint of collection range
s0007_connelly_2024_zim	s0007_gana_period2	Tanzania	gana	-6.04455	39.3001			2023-06-01	2023-06-01	2023-06-01	imputed as midpoint of collection range
s0007_connelly_2024_zim	s0007_habiba_dispensary_period1	Tanzania	habiba_dispensary	-6.13611	39.2208			2023-04-01	2023-04-01	2023-04-01	imputed as midpoint of collection range
s0007_connelly_2024_zim	s0007_habiba_dispensary_period2	Tanzania	habiba_dispensary	-6.13611	39.2208			2023-05-01	2023-05-01	2023-05-01	imputed as midpoint of collection range
s0007_connelly_2024_zim	s0007_habiba_dispensary_period3	Tanzania	habiba_dispensary	-6.13611	39.2208			2023-06-01	2023-06-01	2023-06-01	imputed as midpoint of collection range
s0007_connelly_2024_zim	s0007_habiba_dispensary_period4	Tanzania	habiba_dispensary	-6.13611	39.2208			2023-07-01	2023-07-01	2023-07-01	imputed as midpoint of collection range
s0007_connelly_2024_zim	s0007_habiba_dispensary_period5	Tanzania	habiba_dispensary	-6.13611	39.2208			2023-08-01	2023-08-01	2023-08-01	imputed as midpoint of collection range
s0007_connelly_2024_zim	s0007_hassan_clinic_period1	Tanzania	hassan_clinic	-6.16945	39.2096			2023-04-01	2023-04-01	2023-04-01	imputed as midpoint of collection range
s0007_connelly_2024_zim	s0007_hassan_clinic_period2	Tanzania	hassan_clinic	-6.16945	39.2096			2023-05-01	2023-05-01	2023-05-01	imputed as midpoint of collection range
s0007_connelly_2024_zim	s0007_hassan_clinic_period3	Tanzania	hassan_clinic	-6.16945	39.2096			2023-06-01	2023-06-01	2023-06-01	imputed as midpoint of collection range
s0007_connelly_2024_zim	s0007_hassan_clinic_period4	Tanzania	hassan_clinic	-6.16945	39.2096			2023-08-01	2023-08-01	2023-08-01	imputed as midpoint of collection range
s0007_connelly_2024_zim	s0007_icb_dispensary_period1	Tanzania	icb_dispensary	-6.16411	39.1929			2023-02-01	2023-02-01	2023-02-01	imputed as midpoint of collection range
s0007_connelly_2024_zim	s0007_icb_dispensary_period2	Tanzania	icb_dispensary	-6.16411	39.1929			2023-04-01	2023-04-01	2023-04-01	imputed as midpoint of collection range
s0007_connelly_2024_zim	s0007_icb_dispensary_period3	Tanzania	icb_dispensary	-6.16411	39.1929			2023-06-01	2023-06-01	2023-06-01	imputed as midpoint of collection range
s0007_connelly_2024_zim	s0007_ilekanilo_dispensary__sengerema_district__period1	Tanzania	ilekanilo_dispensary__sengerema_district_	-2.62374	32.7452			2023-03-01	2023-03-01	2023-03-01	imputed as midpoint of collection range
s0007_connelly_2024_zim	s0007_ilekanilo_dispensary__sengerema_district__period2	Tanzania	ilekanilo_dispensary__sengerema_district_	-2.62374	32.7452			2023-05-01	2023-05-01	2023-05-01	imputed as midpoint of collection range
s0007_connelly_2024_zim	s0007_ilekanilo_dispensary__sengerema_district__period3	Tanzania	ilekanilo_dispensary__sengerema_district_	-2.62374	32.7452			2023-06-01	2023-06-01	2023-06-01	imputed as midpoint of collection range
s0007_connelly_2024_zim	s0007_ilekanilo_dispensary__sengerema_district__period4	Tanzania	ilekanilo_dispensary__sengerema_district_	-2.62374	32.7452			2023-07-01	2023-07-01	2023-07-01	imputed as midpoint of collection range
s0007_connelly_2024_zim	s0007_ilekanilo_dispensary__sengerema_district__period5	Tanzania	ilekanilo_dispensary__sengerema_district_	-2.62374	32.7452			2023-09-01	2023-09-01	2023-09-01	imputed as midpoint of collection range
s0007_connelly_2024_zim	s0007_ilekanilo_dispensary__sengerema_district__period6	Tanzania	ilekanilo_dispensary__sengerema_district_	-2.62374	32.7452			2023-10-01	2023-10-01	2023-10-01	imputed as midpoint of collection range
s0007_connelly_2024_zim	s0007_j_and_m_dispensary_period1	Tanzania	j_and_m_dispensary	-6.18153	39.2205			2022-11-01	2022-11-01	2022-11-01	imputed as midpoint of collection range
s0007_connelly_2024_zim	s0007_j_and_m_dispensary_period2	Tanzania	j_and_m_dispensary	-6.18153	39.2205			2023-04-01	2023-04-01	2023-04-01	imputed as midpoint of collection range
s0007_connelly_2024_zim	s0007_j_and_m_dispensary_period3	Tanzania	j_and_m_dispensary	-6.18153	39.2205			2023-05-01	2023-05-01	2023-05-01	imputed as midpoint of collection range
s0007_connelly_2024_zim	s0007_jangombe_mpendae_period1	Tanzania	jangombe_mpendae	-6.18522	39.2159			2022-05-01	2022-05-01	2022-05-01	imputed as midpoint of collection range
s0007_connelly_2024_zim	s0007_jangombe_mpendae_period10	Tanzania	jangombe_mpendae	-6.18522	39.2159			2023-02-01	2023-02-01	2023-02-01	imputed as midpoint of collection range
s0007_connelly_2024_zim	s0007_jangombe_mpendae_period11	Tanzania	jangombe_mpendae	-6.18522	39.2159			2023-03-01	2023-03-01	2023-03-01	imputed as midpoint of collection range
s0007_connelly_2024_zim	s0007_jangombe_mpendae_period12	Tanzania	jangombe_mpendae	-6.18522	39.2159			2023-05-01	2023-05-01	2023-05-01	imputed as midpoint of collection range
s0007_connelly_2024_zim	s0007_jangombe_mpendae_period13	Tanzania	jangombe_mpendae	-6.18522	39.2159			2023-06-01	2023-06-01	2023-06-01	imputed as midpoint of collection range
s0007_connelly_2024_zim	s0007_jangombe_mpendae_period14	Tanzania	jangombe_mpendae	-6.18522	39.2159			2023-07-01	2023-07-01	2023-07-01	imputed as midpoint of collection range
s0007_connelly_2024_zim	s0007_jangombe_mpendae_period15	Tanzania	jangombe_mpendae	-6.18522	39.2159			2023-09-01	2023-09-01	2023-09-01	imputed as midpoint of collection range
s0007_connelly_2024_zim	s0007_jangombe_mpendae_period16	Tanzania	jangombe_mpendae	-6.18522	39.2159			2023-10-01	2023-10-01	2023-10-01	imputed as midpoint of collection range
s0007_connelly_2024_zim	s0007_jangombe_mpendae_period17	Tanzania	jangombe_mpendae	-6.18522	39.2159			2023-11-01	2023-11-01	2023-11-01	imputed as midpoint of collection range
s0007_connelly_2024_zim	s0007_jangombe_mpendae_period2	Tanzania	jangombe_mpendae	-6.18522	39.2159			2022-06-01	2022-06-01	2022-06-01	imputed as midpoint of collection range
s0007_connelly_2024_zim	s0007_jangombe_mpendae_period3	Tanzania	jangombe_mpendae	-6.18522	39.2159			2022-07-01	2022-07-01	2022-07-01	imputed as midpoint of collection range
s0007_connelly_2024_zim	s0007_jangombe_mpendae_period4	Tanzania	jangombe_mpendae	-6.18522	39.2159			2022-08-01	2022-08-01	2022-08-01	imputed as midpoint of collection range
s0007_connelly_2024_zim	s0007_jangombe_mpendae_period5	Tanzania	jangombe_mpendae	-6.18522	39.2159			2022-09-01	2022-09-01	2022-09-01	imputed as midpoint of collection range
s0007_connelly_2024_zim	s0007_jangombe_mpendae_period6	Tanzania	jangombe_mpendae	-6.18522	39.2159			2022-10-01	2022-10-01	2022-10-01	imputed as midpoint of collection range
s0007_connelly_2024_zim	s0007_jangombe_mpendae_period7	Tanzania	jangombe_mpendae	-6.18522	39.2159			2022-11-01	2022-11-01	2022-11-01	imputed as midpoint of collection range
s0007_connelly_2024_zim	s0007_jangombe_mpendae_period8	Tanzania	jangombe_mpendae	-6.18522	39.2159			2022-12-01	2022-12-01	2022-12-01	imputed as midpoint of collection range
s0007_connelly_2024_zim	s0007_jangombe_mpendae_period9	Tanzania	jangombe_mpendae	-6.18522	39.2159			2023-01-01	2023-01-01	2023-01-01	imputed as midpoint of collection range
s0007_connelly_2024_zim	s0007_jendele_period1	Tanzania	jendele	-6.16881	39.3755			2022-12-01	2022-12-01	2022-12-01	imputed as midpoint of collection range
s0007_connelly_2024_zim	s0007_jendele_period2	Tanzania	jendele	-6.16881	39.3755			2023-03-01	2023-03-01	2023-03-01	imputed as midpoint of collection range
s0007_connelly_2024_zim	s0007_jendele_period3	Tanzania	jendele	-6.16881	39.3755			2023-05-01	2023-05-01	2023-05-01	imputed as midpoint of collection range
s0007_connelly_2024_zim	s0007_jendele_period4	Tanzania	jendele	-6.16881	39.3755			2023-06-01	2023-06-01	2023-06-01	imputed as midpoint of collection range
s0007_connelly_2024_zim	s0007_jendele_period5	Tanzania	jendele	-6.16881	39.3755			2023-07-01	2023-07-01	2023-07-01	imputed as midpoint of collection range
s0007_connelly_2024_zim	s0007_jumbi_dispensary_period1	Tanzania	jumbi_dispensary	-6.19495	39.2858			2022-05-01	2022-05-01	2022-05-01	imputed as midpoint of collection range
s0007_connelly_2024_zim	s0007_jumbi_dispensary_period10	Tanzania	jumbi_dispensary	-6.19495	39.2858			2023-04-01	2023-04-01	2023-04-01	imputed as midpoint of collection range
s0007_connelly_2024_zim	s0007_jumbi_dispensary_period11	Tanzania	jumbi_dispensary	-6.19495	39.2858			2023-05-01	2023-05-01	2023-05-01	imputed as midpoint of collection range
s0007_connelly_2024_zim	s0007_jumbi_dispensary_period12	Tanzania	jumbi_dispensary	-6.19495	39.2858			2023-06-01	2023-06-01	2023-06-01	imputed as midpoint of collection range
s0007_connelly_2024_zim	s0007_jumbi_dispensary_period13	Tanzania	jumbi_dispensary	-6.19495	39.2858			2023-07-01	2023-07-01	2023-07-01	imputed as midpoint of collection range
s0007_connelly_2024_zim	s0007_jumbi_dispensary_period14	Tanzania	jumbi_dispensary	-6.19495	39.2858			2023-08-01	2023-08-01	2023-08-01	imputed as midpoint of collection range
s0007_connelly_2024_zim	s0007_jumbi_dispensary_period2	Tanzania	jumbi_dispensary	-6.19495	39.2858			2022-06-01	2022-06-01	2022-06-01	imputed as midpoint of collection range
s0007_connelly_2024_zim	s0007_jumbi_dispensary_period3	Tanzania	jumbi_dispensary	-6.19495	39.2858			2022-07-01	2022-07-01	2022-07-01	imputed as midpoint of collection range
s0007_connelly_2024_zim	s0007_jumbi_dispensary_period4	Tanzania	jumbi_dispensary	-6.19495	39.2858			2022-08-01	2022-08-01	2022-08-01	imputed as midpoint of collection range
s0007_connelly_2024_zim	s0007_jumbi_dispensary_period5	Tanzania	jumbi_dispensary	-6.19495	39.2858			2022-09-01	2022-09-01	2022-09-01	imputed as midpoint of collection range
s0007_connelly_2024_zim	s0007_jumbi_dispensary_period6	Tanzania	jumbi_dispensary	-6.19495	39.2858			2022-11-01	2022-11-01	2022-11-01	imputed as midpoint of collection range
s0007_connelly_2024_zim	s0007_jumbi_dispensary_period7	Tanzania	jumbi_dispensary	-6.19495	39.2858			2023-01-01	2023-01-01	2023-01-01	imputed as midpoint of collection range
s0007_connelly_2024_zim	s0007_jumbi_dispensary_period8	Tanzania	jumbi_dispensary	-6.19495	39.2858			2023-02-01	2023-02-01	2023-02-01	imputed as midpoint of collection range
s0007_connelly_2024_zim	s0007_jumbi_dispensary_period9	Tanzania	jumbi_dispensary	-6.19495	39.2858			2023-03-01	2023-03-01	2023-03-01	imputed as midpoint of collection range
s0007_connelly_2024_zim	s0007_kahama_district_hospital_period1	Tanzania	kahama_district_hospital	-3.82614	32.5949			2022-05-01	2022-05-01	2022-05-01	imputed as midpoint of collection range
s0007_connelly_2024_zim	s0007_kahama_district_hospital_period10	Tanzania	kahama_district_hospital	-3.82614	32.5949			2023-03-01	2023-03-01	2023-03-01	imputed as midpoint of collection range
s0007_connelly_2024_zim	s0007_kahama_district_hospital_period11	Tanzania	kahama_district_hospital	-3.82614	32.5949			2023-04-01	2023-04-01	2023-04-01	imputed as midpoint of collection range
s0007_connelly_2024_zim	s0007_kahama_district_hospital_period12	Tanzania	kahama_district_hospital	-3.82614	32.5949			2023-05-01	2023-05-01	2023-05-01	imputed as midpoint of collection range
s0007_connelly_2024_zim	s0007_kahama_district_hospital_period13	Tanzania	kahama_district_hospital	-3.82614	32.5949			2023-06-01	2023-06-01	2023-06-01	imputed as midpoint of collection range
s0007_connelly_2024_zim	s0007_kahama_district_hospital_period2	Tanzania	kahama_district_hospital	-3.82614	32.5949			2022-07-01	2022-07-01	2022-07-01	imputed as midpoint of collection range
s0007_connelly_2024_zim	s0007_kahama_district_hospital_period3	Tanzania	kahama_district_hospital	-3.82614	32.5949			2022-08-01	2022-08-01	2022-08-01	imputed as midpoint of collection range
s0007_connelly_2024_zim	s0007_kahama_district_hospital_period4	Tanzania	kahama_district_hospital	-3.82614	32.5949			2022-09-01	2022-09-01	2022-09-01	imputed as midpoint of collection range
s0007_connelly_2024_zim	s0007_kahama_district_hospital_period5	Tanzania	kahama_district_hospital	-3.82614	32.5949			2022-10-01	2022-10-01	2022-10-01	imputed as midpoint of collection range
s0007_connelly_2024_zim	s0007_kahama_district_hospital_period6	Tanzania	kahama_district_hospital	-3.82614	32.5949			2022-11-01	2022-11-01	2022-11-01	imputed as midpoint of collection range
s0007_connelly_2024_zim	s0007_kahama_district_hospital_period7	Tanzania	kahama_district_hospital	-3.82614	32.5949			2022-12-01	2022-12-01	2022-12-01	imputed as midpoint of collection range
s0007_connelly_2024_zim	s0007_kahama_district_hospital_period8	Tanzania	kahama_district_hospital	-3.82614	32.5949			2023-01-01	2023-01-01	2023-01-01	imputed as midpoint of collection range
s0007_connelly_2024_zim	s0007_kahama_district_hospital_period9	Tanzania	kahama_district_hospital	-3.82614	32.5949			2023-02-01	2023-02-01	2023-02-01	imputed as midpoint of collection range
s0007_connelly_2024_zim	s0007_kambarage_health_center_period1	Tanzania	kambarage_health_center	-3.66048	33.4139			2022-07-01	2022-07-01	2022-07-01	imputed as midpoint of collection range
s0007_connelly_2024_zim	s0007_kambarage_health_center_period10	Tanzania	kambarage_health_center	-3.66048	33.4139			2023-05-01	2023-05-01	2023-05-01	imputed as midpoint of collection range
s0007_connelly_2024_zim	s0007_kambarage_health_center_period12	Tanzania	kambarage_health_center	-3.66048	33.4139			2023-08-01	2023-08-01	2023-08-01	imputed as midpoint of collection range
s0007_connelly_2024_zim	s0007_kambarage_health_center_period2	Tanzania	kambarage_health_center	-3.66048	33.4139			2022-09-01	2022-09-01	2022-09-01	imputed as midpoint of collection range
s0007_connelly_2024_zim	s0007_kambarage_health_center_period3	Tanzania	kambarage_health_center	-3.66048	33.4139			2022-10-01	2022-10-01	2022-10-01	imputed as midpoint of collection range
s0007_connelly_2024_zim	s0007_kambarage_health_center_period4	Tanzania	kambarage_health_center	-3.66048	33.4139			2022-11-01	2022-11-01	2022-11-01	imputed as midpoint of collection range
s0007_connelly_2024_zim	s0007_kambarage_health_center_period5	Tanzania	kambarage_health_center	-3.66048	33.4139			2022-12-01	2022-12-01	2022-12-01	imputed as midpoint of collection range
s0007_connelly_2024_zim	s0007_kambarage_health_center_period6	Tanzania	kambarage_health_center	-3.66048	33.4139			2023-01-01	2023-01-01	2023-01-01	imputed as midpoint of collection range
s0007_connelly_2024_zim	s0007_kambarage_health_center_period7	Tanzania	kambarage_health_center	-3.66048	33.4139			2023-02-01	2023-02-01	2023-02-01	imputed as midpoint of collection range
s0007_connelly_2024_zim	s0007_kambarage_health_center_period8	Tanzania	kambarage_health_center	-3.66048	33.4139			2023-03-01	2023-03-01	2023-03-01	imputed as midpoint of collection range
s0007_connelly_2024_zim	s0007_kambarage_health_center_period9	Tanzania	kambarage_health_center	-3.66048	33.4139			2023-04-01	2023-04-01	2023-04-01	imputed as midpoint of collection range
s0007_connelly_2024_zim	s0007_kauthar_specialized_clinic_period1	Tanzania	kauthar_specialized_clinic	-5.88174	39.283			2023-05-01	2023-05-01	2023-05-01	imputed as midpoint of collection range
s0007_connelly_2024_zim	s0007_kauthar_specialized_clinic_period2	Tanzania	kauthar_specialized_clinic	-5.88174	39.283			2023-06-01	2023-06-01	2023-06-01	imputed as midpoint of collection range
s0007_connelly_2024_zim	s0007_kauthar_specialized_clinic_period3	Tanzania	kauthar_specialized_clinic	-5.88174	39.283			2023-07-01	2023-07-01	2023-07-01	imputed as midpoint of collection range
s0007_connelly_2024_zim	s0007_kendwa_phcu_period1	Tanzania	kendwa_phcu	-5.75626	39.3003			2022-11-01	2022-11-01	2022-11-01	imputed as midpoint of collection range
s0007_connelly_2024_zim	s0007_kendwa_phcu_period2	Tanzania	kendwa_phcu	-5.75626	39.3003			2023-03-01	2023-03-01	2023-03-01	imputed as midpoint of collection range
s0007_connelly_2024_zim	s0007_kendwa_phcu_period3	Tanzania	kendwa_phcu	-5.75626	39.3003			2023-05-01	2023-05-01	2023-05-01	imputed as midpoint of collection range
s0007_connelly_2024_zim	s0007_kendwa_phcu_period4	Tanzania	kendwa_phcu	-5.75626	39.3003			2023-06-01	2023-06-01	2023-06-01	imputed as midpoint of collection range
s0007_connelly_2024_zim	s0007_kianga_phcu_period1	Tanzania	kianga_phcu	-6.13507	39.2553			2022-06-01	2022-06-01	2022-06-01	imputed as midpoint of collection range
s0007_connelly_2024_zim	s0007_kianga_phcu_period2	Tanzania	kianga_phcu	-6.13507	39.2553			2022-07-01	2022-07-01	2022-07-01	imputed as midpoint of collection range
s0007_connelly_2024_zim	s0007_kianga_phcu_period3	Tanzania	kianga_phcu	-6.13507	39.2553			2022-08-01	2022-08-01	2022-08-01	imputed as midpoint of collection range
s0007_connelly_2024_zim	s0007_kianga_phcu_period4	Tanzania	kianga_phcu	-6.13507	39.2553			2022-10-01	2022-10-01	2022-10-01	imputed as midpoint of collection range
s0007_connelly_2024_zim	s0007_kianga_phcu_period5	Tanzania	kianga_phcu	-6.13507	39.2553			2022-11-01	2022-11-01	2022-11-01	imputed as midpoint of collection range
s0007_connelly_2024_zim	s0007_kianga_phcu_period6	Tanzania	kianga_phcu	-6.13507	39.2553			2022-12-01	2022-12-01	2022-12-01	imputed as midpoint of collection range
s0007_connelly_2024_zim	s0007_kianga_phcu_period7	Tanzania	kianga_phcu	-6.13507	39.2553			2023-01-01	2023-01-01	2023-01-01	imputed as midpoint of collection range
s0007_connelly_2024_zim	s0007_kianga_phcu_period8	Tanzania	kianga_phcu	-6.13507	39.2553			2023-02-01	2023-02-01	2023-02-01	imputed as midpoint of collection range
s0007_connelly_2024_zim	s0007_kianga_phcu_period9	Tanzania	kianga_phcu	-6.13507	39.2553			2023-03-01	2023-03-01	2023-03-01	imputed as midpoint of collection range
s0007_connelly_2024_zim	s0007_kibindu_health_center_period1	Tanzania	kibindu_health_center	-5.99322	37.9227			2022-10-01	2022-10-01	2022-10-01	imputed as midpoint of collection range
s0007_connelly_2024_zim	s0007_kibindu_health_center_period10	Tanzania	kibindu_health_center	-5.99322	37.9227			2023-08-01	2023-08-01	2023-08-01	imputed as midpoint of collection range
s0007_connelly_2024_zim	s0007_kibindu_health_center_period2	Tanzania	kibindu_health_center	-5.99322	37.9227			2022-11-01	2022-11-01	2022-11-01	imputed as midpoint of collection range
s0007_connelly_2024_zim	s0007_kibindu_health_center_period3	Tanzania	kibindu_health_center	-5.99322	37.9227			2022-12-01	2022-12-01	2022-12-01	imputed as midpoint of collection range
s0007_connelly_2024_zim	s0007_kibindu_health_center_period4	Tanzania	kibindu_health_center	-5.99322	37.9227			2023-01-01	2023-01-01	2023-01-01	imputed as midpoint of collection range
s0007_connelly_2024_zim	s0007_kibindu_health_center_period5	Tanzania	kibindu_health_center	-5.99322	37.9227			2023-03-01	2023-03-01	2023-03-01	imputed as midpoint of collection range
s0007_connelly_2024_zim	s0007_kibindu_health_center_period6	Tanzania	kibindu_health_center	-5.99322	37.9227			2023-04-01	2023-04-01	2023-04-01	imputed as midpoint of collection range
s0007_connelly_2024_zim	s0007_kibindu_health_center_period7	Tanzania	kibindu_health_center	-5.99322	37.9227			2023-05-01	2023-05-01	2023-05-01	imputed as midpoint of collection range
s0007_connelly_2024_zim	s0007_kibindu_health_center_period8	Tanzania	kibindu_health_center	-5.99322	37.9227			2023-06-01	2023-06-01	2023-06-01	imputed as midpoint of collection range
s0007_connelly_2024_zim	s0007_kibindu_health_center_period9	Tanzania	kibindu_health_center	-5.99322	37.9227			2023-07-01	2023-07-01	2023-07-01	imputed as midpoint of collection range
s0007_connelly_2024_zim	s0007_kiboje	Tanzania	kiboje	-6.0819	39.3071			2023-04-01	2023-04-01	2023-04-01	imputed as midpoint of collection range
s0007_connelly_2024_zim	s0007_kidimni_phcu_period1	Tanzania	kidimni_phcu	-6.13066	39.301			2022-07-01	2022-07-01	2022-07-01	imputed as midpoint of collection range
s0007_connelly_2024_zim	s0007_kidimni_phcu_period10	Tanzania	kidimni_phcu	-6.13066	39.301			2023-09-01	2023-09-01	2023-09-01	imputed as midpoint of collection range
s0007_connelly_2024_zim	s0007_kidimni_phcu_period2	Tanzania	kidimni_phcu	-6.13066	39.301			2022-09-01	2022-09-01	2022-09-01	imputed as midpoint of collection range
s0007_connelly_2024_zim	s0007_kidimni_phcu_period3	Tanzania	kidimni_phcu	-6.13066	39.301			2022-11-01	2022-11-01	2022-11-01	imputed as midpoint of collection range
s0007_connelly_2024_zim	s0007_kidimni_phcu_period4	Tanzania	kidimni_phcu	-6.13066	39.301			2022-12-01	2022-12-01	2022-12-01	imputed as midpoint of collection range
s0007_connelly_2024_zim	s0007_kidimni_phcu_period5	Tanzania	kidimni_phcu	-6.13066	39.301			2023-01-01	2023-01-01	2023-01-01	imputed as midpoint of collection range
s0007_connelly_2024_zim	s0007_kidimni_phcu_period6	Tanzania	kidimni_phcu	-6.13066	39.301			2023-02-01	2023-02-01	2023-02-01	imputed as midpoint of collection range
s0007_connelly_2024_zim	s0007_kidimni_phcu_period7	Tanzania	kidimni_phcu	-6.13066	39.301			2023-05-01	2023-05-01	2023-05-01	imputed as midpoint of collection range
s0007_connelly_2024_zim	s0007_kidimni_phcu_period8	Tanzania	kidimni_phcu	-6.13066	39.301			2023-06-01	2023-06-01	2023-06-01	imputed as midpoint of collection range
s0007_connelly_2024_zim	s0007_kidimni_phcu_period9	Tanzania	kidimni_phcu	-6.13066	39.301			2023-07-01	2023-07-01	2023-07-01	imputed as midpoint of collection range
s0007_connelly_2024_zim	s0007_kidongo_chekundu_period1	Tanzania	kidongo_chekundu	-6.17154	39.2126			2022-07-01	2022-07-01	2022-07-01	imputed as midpoint of collection range
s0007_connelly_2024_zim	s0007_kidongo_chekundu_period2	Tanzania	kidongo_chekundu	-6.17154	39.2126			2022-08-01	2022-08-01	2022-08-01	imputed as midpoint of collection range
s0007_connelly_2024_zim	s0007_kidongo_chekundu_period3	Tanzania	kidongo_chekundu	-6.17154	39.2126			2023-01-01	2023-01-01	2023-01-01	imputed as midpoint of collection range
s0007_connelly_2024_zim	s0007_kidongo_chekundu_period4	Tanzania	kidongo_chekundu	-6.17154	39.2126			2023-02-01	2023-02-01	2023-02-01	imputed as midpoint of collection range
s0007_connelly_2024_zim	s0007_kidongo_chekundu_period5	Tanzania	kidongo_chekundu	-6.17154	39.2126			2023-04-01	2023-04-01	2023-04-01	imputed as midpoint of collection range
s0007_connelly_2024_zim	s0007_kidongo_chekundu_period6	Tanzania	kidongo_chekundu	-6.17154	39.2126			2023-06-01	2023-06-01	2023-06-01	imputed as midpoint of collection range
s0007_connelly_2024_zim	s0007_kidongo_chekundu_period7	Tanzania	kidongo_chekundu	-6.17154	39.2126			2023-07-01	2023-07-01	2023-07-01	imputed as midpoint of collection range
s0007_connelly_2024_zim	s0007_kidongo_chekundu_period8	Tanzania	kidongo_chekundu	-6.17154	39.2126			2023-08-01	2023-08-01	2023-08-01	imputed as midpoint of collection range
s0007_connelly_2024_zim	s0007_kidutani_period1	Tanzania	kidutani	-6.16463	39.1921			2023-06-01	2023-06-01	2023-06-01	imputed as midpoint of collection range
s0007_connelly_2024_zim	s0007_kidutani_period2	Tanzania	kidutani	-6.16463	39.1921			2023-07-01	2023-07-01	2023-07-01	imputed as midpoint of collection range
s0007_connelly_2024_zim	s0007_kidutani_period3	Tanzania	kidutani	-6.16463	39.1921			2023-08-01	2023-08-01	2023-08-01	imputed as midpoint of collection range
s0007_connelly_2024_zim	s0007_kidutani_period4	Tanzania	kidutani	-6.16463	39.1921			2023-09-01	2023-09-01	2023-09-01	imputed as midpoint of collection range
s0007_connelly_2024_zim	s0007_kidutani_period5	Tanzania	kidutani	-6.16463	39.1921			2023-10-01	2023-10-01	2023-10-01	imputed as midpoint of collection range
s0007_connelly_2024_zim	s0007_kiembe_samaki_period1	Tanzania	kiembe_samaki	-6.21011	39.2215			2022-05-01	2022-05-01	2022-05-01	imputed as midpoint of collection range
s0007_connelly_2024_zim	s0007_kiembe_samaki_period10	Tanzania	kiembe_samaki	-6.21011	39.2215			2023-05-01	2023-05-01	2023-05-01	imputed as midpoint of collection range
s0007_connelly_2024_zim	s0007_kiembe_samaki_period11	Tanzania	kiembe_samaki	-6.21011	39.2215			2023-06-01	2023-06-01	2023-06-01	imputed as midpoint of collection range
s0007_connelly_2024_zim	s0007_kiembe_samaki_period2	Tanzania	kiembe_samaki	-6.21011	39.2215			2022-06-01	2022-06-01	2022-06-01	imputed as midpoint of collection range
s0007_connelly_2024_zim	s0007_kiembe_samaki_period3	Tanzania	kiembe_samaki	-6.21011	39.2215			2022-08-01	2022-08-01	2022-08-01	imputed as midpoint of collection range
s0007_connelly_2024_zim	s0007_kiembe_samaki_period4	Tanzania	kiembe_samaki	-6.21011	39.2215			2022-09-01	2022-09-01	2022-09-01	imputed as midpoint of collection range
s0007_connelly_2024_zim	s0007_kiembe_samaki_period6	Tanzania	kiembe_samaki	-6.21011	39.2215			2023-01-01	2023-01-01	2023-01-01	imputed as midpoint of collection range
s0007_connelly_2024_zim	s0007_kiembe_samaki_period7	Tanzania	kiembe_samaki	-6.21011	39.2215			2023-02-01	2023-02-01	2023-02-01	imputed as midpoint of collection range
s0007_connelly_2024_zim	s0007_kiembe_samaki_period8	Tanzania	kiembe_samaki	-6.21011	39.2215			2023-03-01	2023-03-01	2023-03-01	imputed as midpoint of collection range
s0007_connelly_2024_zim	s0007_kiembe_samaki_period9	Tanzania	kiembe_samaki	-6.21011	39.2215			2023-04-01	2023-04-01	2023-04-01	imputed as midpoint of collection range
s0007_connelly_2024_zim	s0007_kigamboni_health_center_period1	Tanzania	kigamboni_health_center	-6.8274	39.3119			2022-05-01	2022-05-01	2022-05-01	imputed as midpoint of collection range
s0007_connelly_2024_zim	s0007_kigamboni_health_center_period10	Tanzania	kigamboni_health_center	-6.8274	39.3119			2023-03-01	2023-03-01	2023-03-01	imputed as midpoint of collection range
s0007_connelly_2024_zim	s0007_kigamboni_health_center_period11	Tanzania	kigamboni_health_center	-6.8274	39.3119			2023-04-01	2023-04-01	2023-04-01	imputed as midpoint of collection range
s0007_connelly_2024_zim	s0007_kigamboni_health_center_period12	Tanzania	kigamboni_health_center	-6.8274	39.3119			2023-05-01	2023-05-01	2023-05-01	imputed as midpoint of collection range
s0007_connelly_2024_zim	s0007_kigamboni_health_center_period13	Tanzania	kigamboni_health_center	-6.8274	39.3119			2023-07-01	2023-07-01	2023-07-01	imputed as midpoint of collection range
s0007_connelly_2024_zim	s0007_kigamboni_health_center_period14	Tanzania	kigamboni_health_center	-6.8274	39.3119			2023-08-01	2023-08-01	2023-08-01	imputed as midpoint of collection range
s0007_connelly_2024_zim	s0007_kigamboni_health_center_period15	Tanzania	kigamboni_health_center	-6.8274	39.3119			2023-09-01	2023-09-01	2023-09-01	imputed as midpoint of collection range
s0007_connelly_2024_zim	s0007_kigamboni_health_center_period16	Tanzania	kigamboni_health_center	-6.8274	39.3119			2023-10-01	2023-10-01	2023-10-01	imputed as midpoint of collection range
s0007_connelly_2024_zim	s0007_kigamboni_health_center_period2	Tanzania	kigamboni_health_center	-6.8274	39.3119			2022-06-01	2022-06-01	2022-06-01	imputed as midpoint of collection range
s0007_connelly_2024_zim	s0007_kigamboni_health_center_period3	Tanzania	kigamboni_health_center	-6.8274	39.3119			2022-07-01	2022-07-01	2022-07-01	imputed as midpoint of collection range
s0007_connelly_2024_zim	s0007_kigamboni_health_center_period4	Tanzania	kigamboni_health_center	-6.8274	39.3119			2022-08-01	2022-08-01	2022-08-01	imputed as midpoint of collection range
s0007_connelly_2024_zim	s0007_kigamboni_health_center_period5	Tanzania	kigamboni_health_center	-6.8274	39.3119			2022-09-01	2022-09-01	2022-09-01	imputed as midpoint of collection range
s0007_connelly_2024_zim	s0007_kigamboni_health_center_period6	Tanzania	kigamboni_health_center	-6.8274	39.3119			2022-10-01	2022-10-01	2022-10-01	imputed as midpoint of collection range
s0007_connelly_2024_zim	s0007_kigamboni_health_center_period7	Tanzania	kigamboni_health_center	-6.8274	39.3119			2022-11-01	2022-11-01	2022-11-01	imputed as midpoint of collection range
s0007_connelly_2024_zim	s0007_kigamboni_health_center_period8	Tanzania	kigamboni_health_center	-6.8274	39.3119			2022-12-01	2022-12-01	2022-12-01	imputed as midpoint of collection range
s0007_connelly_2024_zim	s0007_kigamboni_health_center_period9	Tanzania	kigamboni_health_center	-6.8274	39.3119			2023-01-01	2023-01-01	2023-01-01	imputed as midpoint of collection range
s0007_connelly_2024_zim	s0007_kihonda_health_center_period1	Tanzania	kihonda_health_center	-6.80388	37.6801			2022-08-01	2022-08-01	2022-08-01	imputed as midpoint of collection range
s0007_connelly_2024_zim	s0007_kihonda_health_center_period10	Tanzania	kihonda_health_center	-6.80388	37.6801			2023-08-01	2023-08-01	2023-08-01	imputed as midpoint of collection range
s0007_connelly_2024_zim	s0007_kihonda_health_center_period11	Tanzania	kihonda_health_center	-6.80388	37.6801			2023-09-01	2023-09-01	2023-09-01	imputed as midpoint of collection range
s0007_connelly_2024_zim	s0007_kihonda_health_center_period2	Tanzania	kihonda_health_center	-6.80388	37.6801			2022-09-01	2022-09-01	2022-09-01	imputed as midpoint of collection range
s0007_connelly_2024_zim	s0007_kihonda_health_center_period3	Tanzania	kihonda_health_center	-6.80388	37.6801			2022-10-01	2022-10-01	2022-10-01	imputed as midpoint of collection range
s0007_connelly_2024_zim	s0007_kihonda_health_center_period4	Tanzania	kihonda_health_center	-6.80388	37.6801			2022-11-01	2022-11-01	2022-11-01	imputed as midpoint of collection range
s0007_connelly_2024_zim	s0007_kihonda_health_center_period5	Tanzania	kihonda_health_center	-6.80388	37.6801			2023-02-01	2023-02-01	2023-02-01	imputed as midpoint of collection range
s0007_connelly_2024_zim	s0007_kihonda_health_center_period6	Tanzania	kihonda_health_center	-6.80388	37.6801			2023-04-01	2023-04-01	2023-04-01	imputed as midpoint of collection range
s0007_connelly_2024_zim	s0007_kihonda_health_center_period7	Tanzania	kihonda_health_center	-6.80388	37.6801			2023-05-01	2023-05-01	2023-05-01	imputed as midpoint of collection range
s0007_connelly_2024_zim	s0007_kihonda_health_center_period8	Tanzania	kihonda_health_center	-6.80388	37.6801			2023-06-01	2023-06-01	2023-06-01	imputed as midpoint of collection range
s0007_connelly_2024_zim	s0007_kihonda_health_center_period9	Tanzania	kihonda_health_center	-6.80388	37.6801			2023-07-01	2023-07-01	2023-07-01	imputed as midpoint of collection range
s0007_connelly_2024_zim	s0007_kijini_phcu	Tanzania	kijini_phcu	-5.83939	39.3299			2023-06-01	2023-06-01	2023-06-01	imputed as midpoint of collection range
s0007_connelly_2024_zim	s0007_kilambo_health_center_period1	Tanzania	kilambo_health_center	-10.4955	40.3447			2022-07-01	2022-07-01	2022-07-01	imputed as midpoint of collection range
s0007_connelly_2024_zim	s0007_kilambo_health_center_period10	Tanzania	kilambo_health_center	-10.4955	40.3447			2023-06-01	2023-06-01	2023-06-01	imputed as midpoint of collection range
s0007_connelly_2024_zim	s0007_kilambo_health_center_period11	Tanzania	kilambo_health_center	-10.4955	40.3447			2023-07-01	2023-07-01	2023-07-01	imputed as midpoint of collection range
s0007_connelly_2024_zim	s0007_kilambo_health_center_period12	Tanzania	kilambo_health_center	-10.4955	40.3447			2023-08-01	2023-08-01	2023-08-01	imputed as midpoint of collection range
s0007_connelly_2024_zim	s0007_kilambo_health_center_period13	Tanzania	kilambo_health_center	-10.4955	40.3447			2023-09-01	2023-09-01	2023-09-01	imputed as midpoint of collection range
s0007_connelly_2024_zim	s0007_kilambo_health_center_period14	Tanzania	kilambo_health_center	-10.4955	40.3447			2023-11-01	2023-11-01	2023-11-01	imputed as midpoint of collection range
s0007_connelly_2024_zim	s0007_kilambo_health_center_period2	Tanzania	kilambo_health_center	-10.4955	40.3447			2022-09-01	2022-09-01	2022-09-01	imputed as midpoint of collection range
s0007_connelly_2024_zim	s0007_kilambo_health_center_period3	Tanzania	kilambo_health_center	-10.4955	40.3447			2022-10-01	2022-10-01	2022-10-01	imputed as midpoint of collection range
s0007_connelly_2024_zim	s0007_kilambo_health_center_period4	Tanzania	kilambo_health_center	-10.4955	40.3447			2022-12-01	2022-12-01	2022-12-01	imputed as midpoint of collection range
s0007_connelly_2024_zim	s0007_kilambo_health_center_period5	Tanzania	kilambo_health_center	-10.4955	40.3447			2023-01-01	2023-01-01	2023-01-01	imputed as midpoint of collection range
s0007_connelly_2024_zim	s0007_kilambo_health_center_period6	Tanzania	kilambo_health_center	-10.4955	40.3447			2023-02-01	2023-02-01	2023-02-01	imputed as midpoint of collection range
s0007_connelly_2024_zim	s0007_kilambo_health_center_period7	Tanzania	kilambo_health_center	-10.4955	40.3447			2023-03-01	2023-03-01	2023-03-01	imputed as midpoint of collection range
s0007_connelly_2024_zim	s0007_kilambo_health_center_period8	Tanzania	kilambo_health_center	-10.4955	40.3447			2023-04-01	2023-04-01	2023-04-01	imputed as midpoint of collection range
s0007_connelly_2024_zim	s0007_kilambo_health_center_period9	Tanzania	kilambo_health_center	-10.4955	40.3447			2023-05-01	2023-05-01	2023-05-01	imputed as midpoint of collection range
s0007_connelly_2024_zim	s0007_kingolwira_health_center_period1	Tanzania	kingolwira_health_center	-6.77641	37.7512			2022-04-01	2022-04-01	2022-04-01	imputed as midpoint of collection range
s0007_connelly_2024_zim	s0007_kingolwira_health_center_period10	Tanzania	kingolwira_health_center	-6.77641	37.7512			2023-04-01	2023-04-01	2023-04-01	imputed as midpoint of collection range
s0007_connelly_2024_zim	s0007_kingolwira_health_center_period11	Tanzania	kingolwira_health_center	-6.77641	37.7512			2023-05-01	2023-05-01	2023-05-01	imputed as midpoint of collection range
s0007_connelly_2024_zim	s0007_kingolwira_health_center_period12	Tanzania	kingolwira_health_center	-6.77641	37.7512			2023-06-01	2023-06-01	2023-06-01	imputed as midpoint of collection range
s0007_connelly_2024_zim	s0007_kingolwira_health_center_period13	Tanzania	kingolwira_health_center	-6.77641	37.7512			2023-07-01	2023-07-01	2023-07-01	imputed as midpoint of collection range
s0007_connelly_2024_zim	s0007_kingolwira_health_center_period14	Tanzania	kingolwira_health_center	-6.77641	37.7512			2023-08-01	2023-08-01	2023-08-01	imputed as midpoint of collection range
s0007_connelly_2024_zim	s0007_kingolwira_health_center_period2	Tanzania	kingolwira_health_center	-6.77641	37.7512			2022-08-01	2022-08-01	2022-08-01	imputed as midpoint of collection range
s0007_connelly_2024_zim	s0007_kingolwira_health_center_period3	Tanzania	kingolwira_health_center	-6.77641	37.7512			2022-09-01	2022-09-01	2022-09-01	imputed as midpoint of collection range
s0007_connelly_2024_zim	s0007_kingolwira_health_center_period4	Tanzania	kingolwira_health_center	-6.77641	37.7512			2022-10-01	2022-10-01	2022-10-01	imputed as midpoint of collection range
s0007_connelly_2024_zim	s0007_kingolwira_health_center_period5	Tanzania	kingolwira_health_center	-6.77641	37.7512			2022-11-01	2022-11-01	2022-11-01	imputed as midpoint of collection range
s0007_connelly_2024_zim	s0007_kingolwira_health_center_period6	Tanzania	kingolwira_health_center	-6.77641	37.7512			2022-12-01	2022-12-01	2022-12-01	imputed as midpoint of collection range
s0007_connelly_2024_zim	s0007_kingolwira_health_center_period7	Tanzania	kingolwira_health_center	-6.77641	37.7512			2023-01-01	2023-01-01	2023-01-01	imputed as midpoint of collection range
s0007_connelly_2024_zim	s0007_kingolwira_health_center_period8	Tanzania	kingolwira_health_center	-6.77641	37.7512			2023-02-01	2023-02-01	2023-02-01	imputed as midpoint of collection range
s0007_connelly_2024_zim	s0007_kingolwira_health_center_period9	Tanzania	kingolwira_health_center	-6.77641	37.7512			2023-03-01	2023-03-01	2023-03-01	imputed as midpoint of collection range
s0007_connelly_2024_zim	s0007_kisauni_period1	Tanzania	kisauni	-6.21665	39.2311			2022-05-01	2022-05-01	2022-05-01	imputed as midpoint of collection range
s0007_connelly_2024_zim	s0007_kisauni_period10	Tanzania	kisauni	-6.21665	39.2311			2024-01-01	2024-01-01	2024-01-01	imputed as midpoint of collection range
s0007_connelly_2024_zim	s0007_kisauni_period2	Tanzania	kisauni	-6.21665	39.2311			2022-06-01	2022-06-01	2022-06-01	imputed as midpoint of collection range
s0007_connelly_2024_zim	s0007_kisauni_period3	Tanzania	kisauni	-6.21665	39.2311			2022-07-01	2022-07-01	2022-07-01	imputed as midpoint of collection range
s0007_connelly_2024_zim	s0007_kisauni_period4	Tanzania	kisauni	-6.21665	39.2311			2022-09-01	2022-09-01	2022-09-01	imputed as midpoint of collection range
s0007_connelly_2024_zim	s0007_kisauni_period5	Tanzania	kisauni	-6.21665	39.2311			2023-02-01	2023-02-01	2023-02-01	imputed as midpoint of collection range
s0007_connelly_2024_zim	s0007_kisauni_period6	Tanzania	kisauni	-6.21665	39.2311			2023-03-01	2023-03-01	2023-03-01	imputed as midpoint of collection range
s0007_connelly_2024_zim	s0007_kisauni_period7	Tanzania	kisauni	-6.21665	39.2311			2023-04-01	2023-04-01	2023-04-01	imputed as midpoint of collection range
s0007_connelly_2024_zim	s0007_kisauni_period8	Tanzania	kisauni	-6.21665	39.2311			2023-05-01	2023-05-01	2023-05-01	imputed as midpoint of collection range
s0007_connelly_2024_zim	s0007_kisauni_period9	Tanzania	kisauni	-6.21665	39.2311			2023-08-01	2023-08-01	2023-08-01	imputed as midpoint of collection range
s0007_connelly_2024_zim	s0007_kisiju_health_center_period1	Tanzania	kisiju_health_center	-7.35925	39.2869			2022-05-01	2022-05-01	2022-05-01	imputed as midpoint of collection range
s0007_connelly_2024_zim	s0007_kisiju_health_center_period10	Tanzania	kisiju_health_center	-7.35925	39.2869			2023-06-01	2023-06-01	2023-06-01	imputed as midpoint of collection range
s0007_connelly_2024_zim	s0007_kisiju_health_center_period11	Tanzania	kisiju_health_center	-7.35925	39.2869			2023-07-01	2023-07-01	2023-07-01	imputed as midpoint of collection range
s0007_connelly_2024_zim	s0007_kisiju_health_center_period2	Tanzania	kisiju_health_center	-7.35925	39.2869			2022-06-01	2022-06-01	2022-06-01	imputed as midpoint of collection range
s0007_connelly_2024_zim	s0007_kisiju_health_center_period3	Tanzania	kisiju_health_center	-7.35925	39.2869			2022-07-01	2022-07-01	2022-07-01	imputed as midpoint of collection range
s0007_connelly_2024_zim	s0007_kisiju_health_center_period4	Tanzania	kisiju_health_center	-7.35925	39.2869			2022-10-01	2022-10-01	2022-10-01	imputed as midpoint of collection range
s0007_connelly_2024_zim	s0007_kisiju_health_center_period5	Tanzania	kisiju_health_center	-7.35925	39.2869			2023-01-01	2023-01-01	2023-01-01	imputed as midpoint of collection range
s0007_connelly_2024_zim	s0007_kisiju_health_center_period6	Tanzania	kisiju_health_center	-7.35925	39.2869			2023-02-01	2023-02-01	2023-02-01	imputed as midpoint of collection range
s0007_connelly_2024_zim	s0007_kisiju_health_center_period7	Tanzania	kisiju_health_center	-7.35925	39.2869			2023-03-01	2023-03-01	2023-03-01	imputed as midpoint of collection range
s0007_connelly_2024_zim	s0007_kisiju_health_center_period8	Tanzania	kisiju_health_center	-7.35925	39.2869			2023-04-01	2023-04-01	2023-04-01	imputed as midpoint of collection range
s0007_connelly_2024_zim	s0007_kisiju_health_center_period9	Tanzania	kisiju_health_center	-7.35925	39.2869			2023-05-01	2023-05-01	2023-05-01	imputed as midpoint of collection range
s0007_connelly_2024_zim	s0007_kitogani_period1	Tanzania	kitogani	-6.28907	39.4411			2022-06-01	2022-06-01	2022-06-01	imputed as midpoint of collection range
s0007_connelly_2024_zim	s0007_kitogani_period2	Tanzania	kitogani	-6.28907	39.4411			2022-07-01	2022-07-01	2022-07-01	imputed as midpoint of collection range
s0007_connelly_2024_zim	s0007_kitogani_period3	Tanzania	kitogani	-6.28907	39.4411			2022-10-01	2022-10-01	2022-10-01	imputed as midpoint of collection range
s0007_connelly_2024_zim	s0007_kitogani_period4	Tanzania	kitogani	-6.28907	39.4411			2022-12-01	2022-12-01	2022-12-01	imputed as midpoint of collection range
s0007_connelly_2024_zim	s0007_kitope_dispensary_period1	Tanzania	kitope_dispensary	-6.01626	39.2568			2022-06-01	2022-06-01	2022-06-01	imputed as midpoint of collection range
s0007_connelly_2024_zim	s0007_kitope_dispensary_period2	Tanzania	kitope_dispensary	-6.01626	39.2568			2022-07-01	2022-07-01	2022-07-01	imputed as midpoint of collection range
s0007_connelly_2024_zim	s0007_kitope_dispensary_period3	Tanzania	kitope_dispensary	-6.01626	39.2568			2022-10-01	2022-10-01	2022-10-01	imputed as midpoint of collection range
s0007_connelly_2024_zim	s0007_kitope_dispensary_period4	Tanzania	kitope_dispensary	-6.01626	39.2568			2022-11-01	2022-11-01	2022-11-01	imputed as midpoint of collection range
s0007_connelly_2024_zim	s0007_kitope_dispensary_period5	Tanzania	kitope_dispensary	-6.01626	39.2568			2023-05-01	2023-05-01	2023-05-01	imputed as midpoint of collection range
s0007_connelly_2024_zim	s0007_kitope_dispensary_period6	Tanzania	kitope_dispensary	-6.01626	39.2568			2023-06-01	2023-06-01	2023-06-01	imputed as midpoint of collection range
s0007_connelly_2024_zim	s0007_kitope_dispensary_period7	Tanzania	kitope_dispensary	-6.01626	39.2568			2023-07-01	2023-07-01	2023-07-01	imputed as midpoint of collection range
s0007_connelly_2024_zim	s0007_kitope_dispensary_period8	Tanzania	kitope_dispensary	-6.01626	39.2568			2023-12-01	2023-12-01	2023-12-01	imputed as midpoint of collection range
s0007_connelly_2024_zim	s0007_kivunge_period1	Tanzania	kivunge	-5.87902	39.2851			2022-10-01	2022-10-01	2022-10-01	imputed as midpoint of collection range
s0007_connelly_2024_zim	s0007_kivunge_period2	Tanzania	kivunge	-5.87902	39.2851			2022-11-01	2022-11-01	2022-11-01	imputed as midpoint of collection range
s0007_connelly_2024_zim	s0007_kivunge_period3	Tanzania	kivunge	-5.87902	39.2851			2022-12-01	2022-12-01	2022-12-01	imputed as midpoint of collection range
s0007_connelly_2024_zim	s0007_kivunge_period4	Tanzania	kivunge	-5.87902	39.2851			2023-01-01	2023-01-01	2023-01-01	imputed as midpoint of collection range
s0007_connelly_2024_zim	s0007_kivunge_period5	Tanzania	kivunge	-5.87902	39.2851			2023-02-01	2023-02-01	2023-02-01	imputed as midpoint of collection range
s0007_connelly_2024_zim	s0007_kivunge_period6	Tanzania	kivunge	-5.87902	39.2851			2023-04-01	2023-04-01	2023-04-01	imputed as midpoint of collection range
s0007_connelly_2024_zim	s0007_kivunge_period7	Tanzania	kivunge	-5.87902	39.2851			2023-05-01	2023-05-01	2023-05-01	imputed as midpoint of collection range
s0007_connelly_2024_zim	s0007_kivunge_period8	Tanzania	kivunge	-5.87902	39.2851			2023-06-01	2023-06-01	2023-06-01	imputed as midpoint of collection range
s0007_connelly_2024_zim	s0007_kivunge_period9	Tanzania	kivunge	-5.87902	39.2851			2023-07-01	2023-07-01	2023-07-01	imputed as midpoint of collection range
s0007_connelly_2024_zim	s0007_kizimbani_phcu_period1	Tanzania	kizimbani_phcu	-6.09235	39.265			2022-12-01	2022-12-01	2022-12-01	imputed as midpoint of collection range
s0007_connelly_2024_zim	s0007_kizimbani_phcu_period2	Tanzania	kizimbani_phcu	-6.09235	39.265			2023-02-01	2023-02-01	2023-02-01	imputed as midpoint of collection range
s0007_connelly_2024_zim	s0007_kizimkazi_dimbani_period1	Tanzania	kizimkazi_dimbani	-6.43658	39.4622			2023-01-01	2023-01-01	2023-01-01	imputed as midpoint of collection range
s0007_connelly_2024_zim	s0007_kizimkazi_dimbani_period2	Tanzania	kizimkazi_dimbani	-6.43658	39.4622			2023-02-01	2023-02-01	2023-02-01	imputed as midpoint of collection range
s0007_connelly_2024_zim	s0007_kizimkazi_dimbani_period3	Tanzania	kizimkazi_dimbani	-6.43658	39.4622			2023-03-01	2023-03-01	2023-03-01	imputed as midpoint of collection range
s0007_connelly_2024_zim	s0007_kizimkazi_dimbani_period4	Tanzania	kizimkazi_dimbani	-6.43658	39.4622			2023-04-01	2023-04-01	2023-04-01	imputed as midpoint of collection range
s0007_connelly_2024_zim	s0007_kizimkazi_dimbani_period5	Tanzania	kizimkazi_dimbani	-6.43658	39.4622			2023-05-01	2023-05-01	2023-05-01	imputed as midpoint of collection range
s0007_connelly_2024_zim	s0007_kizimkazi_dimbani_period6	Tanzania	kizimkazi_dimbani	-6.43658	39.4622			2023-06-01	2023-06-01	2023-06-01	imputed as midpoint of collection range
s0007_connelly_2024_zim	s0007_kizimkazi_dimbani_period7	Tanzania	kizimkazi_dimbani	-6.43658	39.4622			2023-07-01	2023-07-01	2023-07-01	imputed as midpoint of collection range
s0007_connelly_2024_zim	s0007_kizimkazi_mkunguni_period1	Tanzania	kizimkazi_mkunguni	-6.45298	39.4713			2022-05-01	2022-05-01	2022-05-01	imputed as midpoint of collection range
s0007_connelly_2024_zim	s0007_kizimkazi_mkunguni_period10	Tanzania	kizimkazi_mkunguni	-6.45298	39.4713			2023-06-01	2023-06-01	2023-06-01	imputed as midpoint of collection range
s0007_connelly_2024_zim	s0007_kizimkazi_mkunguni_period11	Tanzania	kizimkazi_mkunguni	-6.45298	39.4713			2023-07-01	2023-07-01	2023-07-01	imputed as midpoint of collection range
s0007_connelly_2024_zim	s0007_kizimkazi_mkunguni_period12	Tanzania	kizimkazi_mkunguni	-6.45298	39.4713			2023-08-01	2023-08-01	2023-08-01	imputed as midpoint of collection range
s0007_connelly_2024_zim	s0007_kizimkazi_mkunguni_period2	Tanzania	kizimkazi_mkunguni	-6.45298	39.4713			2022-06-01	2022-06-01	2022-06-01	imputed as midpoint of collection range
s0007_connelly_2024_zim	s0007_kizimkazi_mkunguni_period3	Tanzania	kizimkazi_mkunguni	-6.45298	39.4713			2022-08-01	2022-08-01	2022-08-01	imputed as midpoint of collection range
s0007_connelly_2024_zim	s0007_kizimkazi_mkunguni_period4	Tanzania	kizimkazi_mkunguni	-6.45298	39.4713			2022-12-01	2022-12-01	2022-12-01	imputed as midpoint of collection range
s0007_connelly_2024_zim	s0007_kizimkazi_mkunguni_period5	Tanzania	kizimkazi_mkunguni	-6.45298	39.4713			2023-01-01	2023-01-01	2023-01-01	imputed as midpoint of collection range
s0007_connelly_2024_zim	s0007_kizimkazi_mkunguni_period6	Tanzania	kizimkazi_mkunguni	-6.45298	39.4713			2023-02-01	2023-02-01	2023-02-01	imputed as midpoint of collection range
s0007_connelly_2024_zim	s0007_kizimkazi_mkunguni_period7	Tanzania	kizimkazi_mkunguni	-6.45298	39.4713			2023-03-01	2023-03-01	2023-03-01	imputed as midpoint of collection range
s0007_connelly_2024_zim	s0007_kizimkazi_mkunguni_period8	Tanzania	kizimkazi_mkunguni	-6.45298	39.4713			2023-04-01	2023-04-01	2023-04-01	imputed as midpoint of collection range
s0007_connelly_2024_zim	s0007_kizimkazi_mkunguni_period9	Tanzania	kizimkazi_mkunguni	-6.45298	39.4713			2023-05-01	2023-05-01	2023-05-01	imputed as midpoint of collection range
s0007_connelly_2024_zim	s0007_koani_dispensary	Tanzania	koani_dispensary	-6.13844	39.2854			2023-03-01	2023-03-01	2023-03-01	imputed as midpoint of collection range
s0007_connelly_2024_zim	s0007_kundi_dispensary_period1	Tanzania	kundi_dispensary	-6.15535	39.223			2022-09-01	2022-09-01	2022-09-01	imputed as midpoint of collection range
s0007_connelly_2024_zim	s0007_kundi_dispensary_period2	Tanzania	kundi_dispensary	-6.15535	39.223			2022-12-01	2022-12-01	2022-12-01	imputed as midpoint of collection range
s0007_connelly_2024_zim	s0007_kundi_dispensary_period3	Tanzania	kundi_dispensary	-6.15535	39.223			2023-04-01	2023-04-01	2023-04-01	imputed as midpoint of collection range
s0007_connelly_2024_zim	s0007_kundi_dispensary_period4	Tanzania	kundi_dispensary	-6.15535	39.223			2023-05-01	2023-05-01	2023-05-01	imputed as midpoint of collection range
s0007_connelly_2024_zim	s0007_kundi_dispensary_period5	Tanzania	kundi_dispensary	-6.15535	39.223			2023-06-01	2023-06-01	2023-06-01	imputed as midpoint of collection range
s0007_connelly_2024_zim	s0007_kundi_dispensary_period6	Tanzania	kundi_dispensary	-6.15535	39.223			2023-07-01	2023-07-01	2023-07-01	imputed as midpoint of collection range
s0007_connelly_2024_zim	s0007_likombe_health_center_period1	Tanzania	likombe_health_center	-10.2854	40.1967			2022-06-01	2022-06-01	2022-06-01	imputed as midpoint of collection range
s0007_connelly_2024_zim	s0007_likombe_health_center_period10	Tanzania	likombe_health_center	-10.2854	40.1967			2023-04-01	2023-04-01	2023-04-01	imputed as midpoint of collection range
s0007_connelly_2024_zim	s0007_likombe_health_center_period11	Tanzania	likombe_health_center	-10.2854	40.1967			2023-05-01	2023-05-01	2023-05-01	imputed as midpoint of collection range
s0007_connelly_2024_zim	s0007_likombe_health_center_period12	Tanzania	likombe_health_center	-10.2854	40.1967			2023-06-01	2023-06-01	2023-06-01	imputed as midpoint of collection range
s0007_connelly_2024_zim	s0007_likombe_health_center_period13	Tanzania	likombe_health_center	-10.2854	40.1967			2023-07-01	2023-07-01	2023-07-01	imputed as midpoint of collection range
s0007_connelly_2024_zim	s0007_likombe_health_center_period14	Tanzania	likombe_health_center	-10.2854	40.1967			2023-08-01	2023-08-01	2023-08-01	imputed as midpoint of collection range
s0007_connelly_2024_zim	s0007_likombe_health_center_period15	Tanzania	likombe_health_center	-10.2854	40.1967			2023-09-01	2023-09-01	2023-09-01	imputed as midpoint of collection range
s0007_connelly_2024_zim	s0007_likombe_health_center_period16	Tanzania	likombe_health_center	-10.2854	40.1967			2023-10-01	2023-10-01	2023-10-01	imputed as midpoint of collection range
s0007_connelly_2024_zim	s0007_likombe_health_center_period2	Tanzania	likombe_health_center	-10.2854	40.1967			2022-08-01	2022-08-01	2022-08-01	imputed as midpoint of collection range
s0007_connelly_2024_zim	s0007_likombe_health_center_period3	Tanzania	likombe_health_center	-10.2854	40.1967			2022-09-01	2022-09-01	2022-09-01	imputed as midpoint of collection range
s0007_connelly_2024_zim	s0007_likombe_health_center_period4	Tanzania	likombe_health_center	-10.2854	40.1967			2022-10-01	2022-10-01	2022-10-01	imputed as midpoint of collection range
s0007_connelly_2024_zim	s0007_likombe_health_center_period5	Tanzania	likombe_health_center	-10.2854	40.1967			2022-11-01	2022-11-01	2022-11-01	imputed as midpoint of collection range
s0007_connelly_2024_zim	s0007_likombe_health_center_period6	Tanzania	likombe_health_center	-10.2854	40.1967			2022-12-01	2022-12-01	2022-12-01	imputed as midpoint of collection range
s0007_connelly_2024_zim	s0007_likombe_health_center_period7	Tanzania	likombe_health_center	-10.2854	40.1967			2023-01-01	2023-01-01	2023-01-01	imputed as midpoint of collection range
s0007_connelly_2024_zim	s0007_likombe_health_center_period8	Tanzania	likombe_health_center	-10.2854	40.1967			2023-02-01	2023-02-01	2023-02-01	imputed as midpoint of collection range
s0007_connelly_2024_zim	s0007_likombe_health_center_period9	Tanzania	likombe_health_center	-10.2854	40.1967			2023-03-01	2023-03-01	2023-03-01	imputed as midpoint of collection range
s0007_connelly_2024_zim	s0007_machui_period1	Tanzania	machui	-6.10587	39.2841			2023-04-01	2023-04-01	2023-04-01	imputed as midpoint of collection range
s0007_connelly_2024_zim	s0007_machui_period2	Tanzania	machui	-6.10587	39.2841			2023-08-01	2023-08-01	2023-08-01	imputed as midpoint of collection range
s0007_connelly_2024_zim	s0007_mafia_district_hospital_period1	Tanzania	mafia_district_hospital	-7.90806	39.6683			2022-04-01	2022-04-01	2022-04-01	imputed as midpoint of collection range
s0007_connelly_2024_zim	s0007_mafia_district_hospital_period10	Tanzania	mafia_district_hospital	-7.90806	39.6683			2023-06-01	2023-06-01	2023-06-01	imputed as midpoint of collection range
s0007_connelly_2024_zim	s0007_mafia_district_hospital_period11	Tanzania	mafia_district_hospital	-7.90806	39.6683			2023-07-01	2023-07-01	2023-07-01	imputed as midpoint of collection range
s0007_connelly_2024_zim	s0007_mafia_district_hospital_period12	Tanzania	mafia_district_hospital	-7.90806	39.6683			2023-08-01	2023-08-01	2023-08-01	imputed as midpoint of collection range
s0007_connelly_2024_zim	s0007_mafia_district_hospital_period13	Tanzania	mafia_district_hospital	-7.90806	39.6683			2023-09-01	2023-09-01	2023-09-01	imputed as midpoint of collection range
s0007_connelly_2024_zim	s0007_mafia_district_hospital_period14	Tanzania	mafia_district_hospital	-7.90806	39.6683			2023-10-01	2023-10-01	2023-10-01	imputed as midpoint of collection range
s0007_connelly_2024_zim	s0007_mafia_district_hospital_period2	Tanzania	mafia_district_hospital	-7.90806	39.6683			2022-09-01	2022-09-01	2022-09-01	imputed as midpoint of collection range
s0007_connelly_2024_zim	s0007_mafia_district_hospital_period3	Tanzania	mafia_district_hospital	-7.90806	39.6683			2022-10-01	2022-10-01	2022-10-01	imputed as midpoint of collection range
s0007_connelly_2024_zim	s0007_mafia_district_hospital_period4	Tanzania	mafia_district_hospital	-7.90806	39.6683			2022-11-01	2022-11-01	2022-11-01	imputed as midpoint of collection range
s0007_connelly_2024_zim	s0007_mafia_district_hospital_period5	Tanzania	mafia_district_hospital	-7.90806	39.6683			2023-01-01	2023-01-01	2023-01-01	imputed as midpoint of collection range
s0007_connelly_2024_zim	s0007_mafia_district_hospital_period6	Tanzania	mafia_district_hospital	-7.90806	39.6683			2023-02-01	2023-02-01	2023-02-01	imputed as midpoint of collection range
s0007_connelly_2024_zim	s0007_mafia_district_hospital_period7	Tanzania	mafia_district_hospital	-7.90806	39.6683			2023-03-01	2023-03-01	2023-03-01	imputed as midpoint of collection range
s0007_connelly_2024_zim	s0007_mafia_district_hospital_period8	Tanzania	mafia_district_hospital	-7.90806	39.6683			2023-04-01	2023-04-01	2023-04-01	imputed as midpoint of collection range
s0007_connelly_2024_zim	s0007_mafia_district_hospital_period9	Tanzania	mafia_district_hospital	-7.90806	39.6683			2023-05-01	2023-05-01	2023-05-01	imputed as midpoint of collection range
s0007_connelly_2024_zim	s0007_mafunzo_period1	Tanzania	mafunzo	-6.17322	39.2031			2022-06-01	2022-06-01	2022-06-01	imputed as midpoint of collection range
s0007_connelly_2024_zim	s0007_mafunzo_period10	Tanzania	mafunzo	-6.17322	39.2031			2023-04-01	2023-04-01	2023-04-01	imputed as midpoint of collection range
s0007_connelly_2024_zim	s0007_mafunzo_period11	Tanzania	mafunzo	-6.17322	39.2031			2023-05-01	2023-05-01	2023-05-01	imputed as midpoint of collection range
s0007_connelly_2024_zim	s0007_mafunzo_period12	Tanzania	mafunzo	-6.17322	39.2031			2023-06-01	2023-06-01	2023-06-01	imputed as midpoint of collection range
s0007_connelly_2024_zim	s0007_mafunzo_period13	Tanzania	mafunzo	-6.17322	39.2031			2023-07-01	2023-07-01	2023-07-01	imputed as midpoint of collection range
s0007_connelly_2024_zim	s0007_mafunzo_period14	Tanzania	mafunzo	-6.17322	39.2031			2023-08-01	2023-08-01	2023-08-01	imputed as midpoint of collection range
s0007_connelly_2024_zim	s0007_mafunzo_period2	Tanzania	mafunzo	-6.17322	39.2031			2022-07-01	2022-07-01	2022-07-01	imputed as midpoint of collection range
s0007_connelly_2024_zim	s0007_mafunzo_period3	Tanzania	mafunzo	-6.17322	39.2031			2022-09-01	2022-09-01	2022-09-01	imputed as midpoint of collection range
s0007_connelly_2024_zim	s0007_mafunzo_period4	Tanzania	mafunzo	-6.17322	39.2031			2022-10-01	2022-10-01	2022-10-01	imputed as midpoint of collection range
s0007_connelly_2024_zim	s0007_mafunzo_period5	Tanzania	mafunzo	-6.17322	39.2031			2022-11-01	2022-11-01	2022-11-01	imputed as midpoint of collection range
s0007_connelly_2024_zim	s0007_mafunzo_period6	Tanzania	mafunzo	-6.17322	39.2031			2022-12-01	2022-12-01	2022-12-01	imputed as midpoint of collection range
s0007_connelly_2024_zim	s0007_mafunzo_period7	Tanzania	mafunzo	-6.17322	39.2031			2023-01-01	2023-01-01	2023-01-01	imputed as midpoint of collection range
s0007_connelly_2024_zim	s0007_mafunzo_period8	Tanzania	mafunzo	-6.17322	39.2031			2023-02-01	2023-02-01	2023-02-01	imputed as midpoint of collection range
s0007_connelly_2024_zim	s0007_mafunzo_period9	Tanzania	mafunzo	-6.17322	39.2031			2023-03-01	2023-03-01	2023-03-01	imputed as midpoint of collection range
s0007_connelly_2024_zim	s0007_magirisi_period1	Tanzania	magirisi	-6.18893	39.2385			2022-07-01	2022-07-01	2022-07-01	imputed as midpoint of collection range
s0007_connelly_2024_zim	s0007_magirisi_period10	Tanzania	magirisi	-6.18893	39.2385			2023-09-01	2023-09-01	2023-09-01	imputed as midpoint of collection range
s0007_connelly_2024_zim	s0007_magirisi_period2	Tanzania	magirisi	-6.18893	39.2385			2022-08-01	2022-08-01	2022-08-01	imputed as midpoint of collection range
s0007_connelly_2024_zim	s0007_magirisi_period3	Tanzania	magirisi	-6.18893	39.2385			2022-09-01	2022-09-01	2022-09-01	imputed as midpoint of collection range
s0007_connelly_2024_zim	s0007_magirisi_period4	Tanzania	magirisi	-6.18893	39.2385			2023-01-01	2023-01-01	2023-01-01	imputed as midpoint of collection range
s0007_connelly_2024_zim	s0007_magirisi_period5	Tanzania	magirisi	-6.18893	39.2385			2023-03-01	2023-03-01	2023-03-01	imputed as midpoint of collection range
s0007_connelly_2024_zim	s0007_magirisi_period6	Tanzania	magirisi	-6.18893	39.2385			2023-05-01	2023-05-01	2023-05-01	imputed as midpoint of collection range
s0007_connelly_2024_zim	s0007_magirisi_period7	Tanzania	magirisi	-6.18893	39.2385			2023-06-01	2023-06-01	2023-06-01	imputed as midpoint of collection range
s0007_connelly_2024_zim	s0007_magirisi_period8	Tanzania	magirisi	-6.18893	39.2385			2023-07-01	2023-07-01	2023-07-01	imputed as midpoint of collection range
s0007_connelly_2024_zim	s0007_magirisi_period9	Tanzania	magirisi	-6.18893	39.2385			2023-08-01	2023-08-01	2023-08-01	imputed as midpoint of collection range
s0007_connelly_2024_zim	s0007_magogoni_period1	Tanzania	magogoni	-6.17289	39.2265			2022-05-01	2022-05-01	2022-05-01	imputed as midpoint of collection range
s0007_connelly_2024_zim	s0007_magogoni_period10	Tanzania	magogoni	-6.17289	39.2265			2023-05-01	2023-05-01	2023-05-01	imputed as midpoint of collection range
s0007_connelly_2024_zim	s0007_magogoni_period11	Tanzania	magogoni	-6.17289	39.2265			2023-07-01	2023-07-01	2023-07-01	imputed as midpoint of collection range
s0007_connelly_2024_zim	s0007_magogoni_period12	Tanzania	magogoni	-6.17289	39.2265			2023-08-01	2023-08-01	2023-08-01	imputed as midpoint of collection range
s0007_connelly_2024_zim	s0007_magogoni_period13	Tanzania	magogoni	-6.17289	39.2265			2023-09-01	2023-09-01	2023-09-01	imputed as midpoint of collection range
s0007_connelly_2024_zim	s0007_magogoni_period14	Tanzania	magogoni	-6.17289	39.2265			2023-10-01	2023-10-01	2023-10-01	imputed as midpoint of collection range
s0007_connelly_2024_zim	s0007_magogoni_period2	Tanzania	magogoni	-6.17289	39.2265			2022-06-01	2022-06-01	2022-06-01	imputed as midpoint of collection range
s0007_connelly_2024_zim	s0007_magogoni_period3	Tanzania	magogoni	-6.17289	39.2265			2022-07-01	2022-07-01	2022-07-01	imputed as midpoint of collection range
s0007_connelly_2024_zim	s0007_magogoni_period4	Tanzania	magogoni	-6.17289	39.2265			2022-08-01	2022-08-01	2022-08-01	imputed as midpoint of collection range
s0007_connelly_2024_zim	s0007_magogoni_period5	Tanzania	magogoni	-6.17289	39.2265			2022-09-01	2022-09-01	2022-09-01	imputed as midpoint of collection range
s0007_connelly_2024_zim	s0007_magogoni_period6	Tanzania	magogoni	-6.17289	39.2265			2022-12-01	2022-12-01	2022-12-01	imputed as midpoint of collection range
s0007_connelly_2024_zim	s0007_magogoni_period7	Tanzania	magogoni	-6.17289	39.2265			2023-01-01	2023-01-01	2023-01-01	imputed as midpoint of collection range
s0007_connelly_2024_zim	s0007_magogoni_period8	Tanzania	magogoni	-6.17289	39.2265			2023-02-01	2023-02-01	2023-02-01	imputed as midpoint of collection range
s0007_connelly_2024_zim	s0007_magogoni_period9	Tanzania	magogoni	-6.17289	39.2265			2023-04-01	2023-04-01	2023-04-01	imputed as midpoint of collection range
s0007_connelly_2024_zim	s0007_makunduchi_period1	Tanzania	makunduchi	-6.41725	39.5556			2022-05-01	2022-05-01	2022-05-01	imputed as midpoint of collection range
s0007_connelly_2024_zim	s0007_makunduchi_period2	Tanzania	makunduchi	-6.41725	39.5556			2022-06-01	2022-06-01	2022-06-01	imputed as midpoint of collection range
s0007_connelly_2024_zim	s0007_makunduchi_period3	Tanzania	makunduchi	-6.41725	39.5556			2022-07-01	2022-07-01	2022-07-01	imputed as midpoint of collection range
s0007_connelly_2024_zim	s0007_makunduchi_period4	Tanzania	makunduchi	-6.41725	39.5556			2022-08-01	2022-08-01	2022-08-01	imputed as midpoint of collection range
s0007_connelly_2024_zim	s0007_makunduchi_period5	Tanzania	makunduchi	-6.41725	39.5556			2022-09-01	2022-09-01	2022-09-01	imputed as midpoint of collection range
s0007_connelly_2024_zim	s0007_makunduchi_period6	Tanzania	makunduchi	-6.41725	39.5556			2022-10-01	2022-10-01	2022-10-01	imputed as midpoint of collection range
s0007_connelly_2024_zim	s0007_makunduchi_period7	Tanzania	makunduchi	-6.41725	39.5556			2023-04-01	2023-04-01	2023-04-01	imputed as midpoint of collection range
s0007_connelly_2024_zim	s0007_makunduchi_period8	Tanzania	makunduchi	-6.41725	39.5556			2023-05-01	2023-05-01	2023-05-01	imputed as midpoint of collection range
s0007_connelly_2024_zim	s0007_makunduchi_period9	Tanzania	makunduchi	-6.41725	39.5556			2023-06-01	2023-06-01	2023-06-01	imputed as midpoint of collection range
s0007_connelly_2024_zim	s0007_marie_stop_hospital_period1	Tanzania	marie_stop_hospital	-6.19859	39.2176			2023-05-01	2023-05-01	2023-05-01	imputed as midpoint of collection range
s0007_connelly_2024_zim	s0007_marie_stop_hospital_period2	Tanzania	marie_stop_hospital	-6.19859	39.2176			2023-06-01	2023-06-01	2023-06-01	imputed as midpoint of collection range
s0007_connelly_2024_zim	s0007_masoko_period1	Tanzania	masoko	-8.92941	39.5148			2022-09-01	2022-09-01	2022-09-01	imputed as midpoint of collection range
s0007_connelly_2024_zim	s0007_masoko_period10	Tanzania	masoko	-8.92941	39.5148			2023-06-01	2023-06-01	2023-06-01	imputed as midpoint of collection range
s0007_connelly_2024_zim	s0007_masoko_period2	Tanzania	masoko	-8.92941	39.5148			2022-10-01	2022-10-01	2022-10-01	imputed as midpoint of collection range
s0007_connelly_2024_zim	s0007_masoko_period3	Tanzania	masoko	-8.92941	39.5148			2022-11-01	2022-11-01	2022-11-01	imputed as midpoint of collection range
s0007_connelly_2024_zim	s0007_masoko_period4	Tanzania	masoko	-8.92941	39.5148			2022-12-01	2022-12-01	2022-12-01	imputed as midpoint of collection range
s0007_connelly_2024_zim	s0007_masoko_period5	Tanzania	masoko	-8.92941	39.5148			2023-01-01	2023-01-01	2023-01-01	imputed as midpoint of collection range
s0007_connelly_2024_zim	s0007_masoko_period6	Tanzania	masoko	-8.92941	39.5148			2023-02-01	2023-02-01	2023-02-01	imputed as midpoint of collection range
s0007_connelly_2024_zim	s0007_masoko_period7	Tanzania	masoko	-8.92941	39.5148			2023-03-01	2023-03-01	2023-03-01	imputed as midpoint of collection range
s0007_connelly_2024_zim	s0007_masoko_period8	Tanzania	masoko	-8.92941	39.5148			2023-04-01	2023-04-01	2023-04-01	imputed as midpoint of collection range
s0007_connelly_2024_zim	s0007_masoko_period9	Tanzania	masoko	-8.92941	39.5148			2023-05-01	2023-05-01	2023-05-01	imputed as midpoint of collection range
s0007_connelly_2024_zim	s0007_matimbwa_health_center_period1	Tanzania	matimbwa_health_center	-6.53809	38.8673			2022-05-01	2022-05-01	2022-05-01	imputed as midpoint of collection range
s0007_connelly_2024_zim	s0007_matimbwa_health_center_period2	Tanzania	matimbwa_health_center	-6.53809	38.8673			2022-06-01	2022-06-01	2022-06-01	imputed as midpoint of collection range
s0007_connelly_2024_zim	s0007_matrekta_period1	Tanzania	matrekta	-6.20693	39.2092			2022-05-01	2022-05-01	2022-05-01	imputed as midpoint of collection range
s0007_connelly_2024_zim	s0007_matrekta_period2	Tanzania	matrekta	-6.20693	39.2092			2022-06-01	2022-06-01	2022-06-01	imputed as midpoint of collection range
s0007_connelly_2024_zim	s0007_matrekta_period3	Tanzania	matrekta	-6.20693	39.2092			2023-03-01	2023-03-01	2023-03-01	imputed as midpoint of collection range
s0007_connelly_2024_zim	s0007_matrekta_period4	Tanzania	matrekta	-6.20693	39.2092			2023-05-01	2023-05-01	2023-05-01	imputed as midpoint of collection range
s0007_connelly_2024_zim	s0007_matrekta_period5	Tanzania	matrekta	-6.20693	39.2092			2023-07-01	2023-07-01	2023-07-01	imputed as midpoint of collection range
s0007_connelly_2024_zim	s0007_mbande_dispensary_period1	Tanzania	mbande_dispensary	-6.98134	39.213			2022-05-01	2022-05-01	2022-05-01	imputed as midpoint of collection range
s0007_connelly_2024_zim	s0007_mbande_dispensary_period10	Tanzania	mbande_dispensary	-6.98134	39.213			2023-05-01	2023-05-01	2023-05-01	imputed as midpoint of collection range
s0007_connelly_2024_zim	s0007_mbande_dispensary_period11	Tanzania	mbande_dispensary	-6.98134	39.213			2023-06-01	2023-06-01	2023-06-01	imputed as midpoint of collection range
s0007_connelly_2024_zim	s0007_mbande_dispensary_period12	Tanzania	mbande_dispensary	-6.98134	39.213			2023-07-01	2023-07-01	2023-07-01	imputed as midpoint of collection range
s0007_connelly_2024_zim	s0007_mbande_dispensary_period13	Tanzania	mbande_dispensary	-6.98134	39.213			2023-08-01	2023-08-01	2023-08-01	imputed as midpoint of collection range
s0007_connelly_2024_zim	s0007_mbande_dispensary_period14	Tanzania	mbande_dispensary	-6.98134	39.213			2023-09-01	2023-09-01	2023-09-01	imputed as midpoint of collection range
s0007_connelly_2024_zim	s0007_mbande_dispensary_period15	Tanzania	mbande_dispensary	-6.98134	39.213			2023-10-01	2023-10-01	2023-10-01	imputed as midpoint of collection range
s0007_connelly_2024_zim	s0007_mbande_dispensary_period16	Tanzania	mbande_dispensary	-6.98134	39.213			2023-11-01	2023-11-01	2023-11-01	imputed as midpoint of collection range
s0007_connelly_2024_zim	s0007_mbande_dispensary_period2	Tanzania	mbande_dispensary	-6.98134	39.213			2022-06-01	2022-06-01	2022-06-01	imputed as midpoint of collection range
s0007_connelly_2024_zim	s0007_mbande_dispensary_period3	Tanzania	mbande_dispensary	-6.98134	39.213			2022-07-01	2022-07-01	2022-07-01	imputed as midpoint of collection range
s0007_connelly_2024_zim	s0007_mbande_dispensary_period4	Tanzania	mbande_dispensary	-6.98134	39.213			2022-08-01	2022-08-01	2022-08-01	imputed as midpoint of collection range
s0007_connelly_2024_zim	s0007_mbande_dispensary_period5	Tanzania	mbande_dispensary	-6.98134	39.213			2022-09-01	2022-09-01	2022-09-01	imputed as midpoint of collection range
s0007_connelly_2024_zim	s0007_mbande_dispensary_period6	Tanzania	mbande_dispensary	-6.98134	39.213			2023-01-01	2023-01-01	2023-01-01	imputed as midpoint of collection range
s0007_connelly_2024_zim	s0007_mbande_dispensary_period7	Tanzania	mbande_dispensary	-6.98134	39.213			2023-02-01	2023-02-01	2023-02-01	imputed as midpoint of collection range
s0007_connelly_2024_zim	s0007_mbande_dispensary_period8	Tanzania	mbande_dispensary	-6.98134	39.213			2023-03-01	2023-03-01	2023-03-01	imputed as midpoint of collection range
s0007_connelly_2024_zim	s0007_mbande_dispensary_period9	Tanzania	mbande_dispensary	-6.98134	39.213			2023-04-01	2023-04-01	2023-04-01	imputed as midpoint of collection range
s0007_connelly_2024_zim	s0007_mbuzini_clinic_and_dispensary_period1	Tanzania	mbuzini_clinic_and_dispensary	-6.07046	39.2402			2022-12-01	2022-12-01	2022-12-01	imputed as midpoint of collection range
s0007_connelly_2024_zim	s0007_mbuzini_clinic_and_dispensary_period2	Tanzania	mbuzini_clinic_and_dispensary	-6.07046	39.2402			2023-01-01	2023-01-01	2023-01-01	imputed as midpoint of collection range
s0007_connelly_2024_zim	s0007_mbuzini_clinic_and_dispensary_period3	Tanzania	mbuzini_clinic_and_dispensary	-6.07046	39.2402			2023-02-01	2023-02-01	2023-02-01	imputed as midpoint of collection range
s0007_connelly_2024_zim	s0007_mbuzini_clinic_and_dispensary_period4	Tanzania	mbuzini_clinic_and_dispensary	-6.07046	39.2402			2023-03-01	2023-03-01	2023-03-01	imputed as midpoint of collection range
s0007_connelly_2024_zim	s0007_mbuzini_clinic_and_dispensary_period5	Tanzania	mbuzini_clinic_and_dispensary	-6.07046	39.2402			2023-05-01	2023-05-01	2023-05-01	imputed as midpoint of collection range
s0007_connelly_2024_zim	s0007_mbuzini_clinic_and_dispensary_period6	Tanzania	mbuzini_clinic_and_dispensary	-6.07046	39.2402			2023-07-01	2023-07-01	2023-07-01	imputed as midpoint of collection range
s0007_connelly_2024_zim	s0007_mbuzini_clinic_and_dispensary_period7	Tanzania	mbuzini_clinic_and_dispensary	-6.07046	39.2402			2023-08-01	2023-08-01	2023-08-01	imputed as midpoint of collection range
s0007_connelly_2024_zim	s0007_mchangani_period1	Tanzania	mchangani	-6.0434	39.3356			2022-10-01	2022-10-01	2022-10-01	imputed as midpoint of collection range
s0007_connelly_2024_zim	s0007_mchangani_period2	Tanzania	mchangani	-6.0434	39.3356			2023-06-01	2023-06-01	2023-06-01	imputed as midpoint of collection range
s0007_connelly_2024_zim	s0007_michamvi_period1	Tanzania	michamvi	-6.18199	39.222			2023-06-01	2023-06-01	2023-06-01	imputed as midpoint of collection range
s0007_connelly_2024_zim	s0007_michamvi_period2	Tanzania	michamvi	-6.18199	39.222			2023-07-01	2023-07-01	2023-07-01	imputed as midpoint of collection range
s0007_connelly_2024_zim	s0007_mikanjuni_health_center_period1	Tanzania	mikanjuni_health_center	-5.09531	39.1065			2022-07-01	2022-07-01	2022-07-01	imputed as midpoint of collection range
s0007_connelly_2024_zim	s0007_mikanjuni_health_center_period10	Tanzania	mikanjuni_health_center	-5.09531	39.1065			2023-09-01	2023-09-01	2023-09-01	imputed as midpoint of collection range
s0007_connelly_2024_zim	s0007_mikanjuni_health_center_period11	Tanzania	mikanjuni_health_center	-5.09531	39.1065			2023-10-01	2023-10-01	2023-10-01	imputed as midpoint of collection range
s0007_connelly_2024_zim	s0007_mikanjuni_health_center_period12	Tanzania	mikanjuni_health_center	-5.09531	39.1065			2023-11-01	2023-11-01	2023-11-01	imputed as midpoint of collection range
s0007_connelly_2024_zim	s0007_mikanjuni_health_center_period13	Tanzania	mikanjuni_health_center	-5.09531	39.1065			2023-12-01	2023-12-01	2023-12-01	imputed as midpoint of collection range
s0007_connelly_2024_zim	s0007_mikanjuni_health_center_period14	Tanzania	mikanjuni_health_center	-5.09531	39.1065			2024-01-01	2024-01-01	2024-01-01	imputed as midpoint of collection range
s0007_connelly_2024_zim	s0007_mikanjuni_health_center_period2	Tanzania	mikanjuni_health_center	-5.09531	39.1065			2022-08-01	2022-08-01	2022-08-01	imputed as midpoint of collection range
s0007_connelly_2024_zim	s0007_mikanjuni_health_center_period3	Tanzania	mikanjuni_health_center	-5.09531	39.1065			2022-09-01	2022-09-01	2022-09-01	imputed as midpoint of collection range
s0007_connelly_2024_zim	s0007_mikanjuni_health_center_period4	Tanzania	mikanjuni_health_center	-5.09531	39.1065			2023-03-01	2023-03-01	2023-03-01	imputed as midpoint of collection range
s0007_connelly_2024_zim	s0007_mikanjuni_health_center_period5	Tanzania	mikanjuni_health_center	-5.09531	39.1065			2023-04-01	2023-04-01	2023-04-01	imputed as midpoint of collection range
s0007_connelly_2024_zim	s0007_mikanjuni_health_center_period6	Tanzania	mikanjuni_health_center	-5.09531	39.1065			2023-05-01	2023-05-01	2023-05-01	imputed as midpoint of collection range
s0007_connelly_2024_zim	s0007_mikanjuni_health_center_period7	Tanzania	mikanjuni_health_center	-5.09531	39.1065			2023-06-01	2023-06-01	2023-06-01	imputed as midpoint of collection range
s0007_connelly_2024_zim	s0007_mikanjuni_health_center_period8	Tanzania	mikanjuni_health_center	-5.09531	39.1065			2023-07-01	2023-07-01	2023-07-01	imputed as midpoint of collection range
s0007_connelly_2024_zim	s0007_mikanjuni_health_center_period9	Tanzania	mikanjuni_health_center	-5.09531	39.1065			2023-08-01	2023-08-01	2023-08-01	imputed as midpoint of collection range
s0007_connelly_2024_zim	s0007_minna_dispensary_period1	Tanzania	minna_dispensary	-6.14531	39.2209			2022-05-01	2022-05-01	2022-05-01	imputed as midpoint of collection range
s0007_connelly_2024_zim	s0007_minna_dispensary_period10	Tanzania	minna_dispensary	-6.14531	39.2209			2023-06-01	2023-06-01	2023-06-01	imputed as midpoint of collection range
s0007_connelly_2024_zim	s0007_minna_dispensary_period11	Tanzania	minna_dispensary	-6.14531	39.2209			2023-07-01	2023-07-01	2023-07-01	imputed as midpoint of collection range
s0007_connelly_2024_zim	s0007_minna_dispensary_period12	Tanzania	minna_dispensary	-6.14531	39.2209			2023-08-01	2023-08-01	2023-08-01	imputed as midpoint of collection range
s0007_connelly_2024_zim	s0007_minna_dispensary_period2	Tanzania	minna_dispensary	-6.14531	39.2209			2022-06-01	2022-06-01	2022-06-01	imputed as midpoint of collection range
s0007_connelly_2024_zim	s0007_minna_dispensary_period3	Tanzania	minna_dispensary	-6.14531	39.2209			2022-07-01	2022-07-01	2022-07-01	imputed as midpoint of collection range
s0007_connelly_2024_zim	s0007_minna_dispensary_period4	Tanzania	minna_dispensary	-6.14531	39.2209			2022-08-01	2022-08-01	2022-08-01	imputed as midpoint of collection range
s0007_connelly_2024_zim	s0007_minna_dispensary_period5	Tanzania	minna_dispensary	-6.14531	39.2209			2022-11-01	2022-11-01	2022-11-01	imputed as midpoint of collection range
s0007_connelly_2024_zim	s0007_minna_dispensary_period6	Tanzania	minna_dispensary	-6.14531	39.2209			2023-02-01	2023-02-01	2023-02-01	imputed as midpoint of collection range
s0007_connelly_2024_zim	s0007_minna_dispensary_period7	Tanzania	minna_dispensary	-6.14531	39.2209			2023-03-01	2023-03-01	2023-03-01	imputed as midpoint of collection range
s0007_connelly_2024_zim	s0007_minna_dispensary_period8	Tanzania	minna_dispensary	-6.14531	39.2209			2023-04-01	2023-04-01	2023-04-01	imputed as midpoint of collection range
s0007_connelly_2024_zim	s0007_minna_dispensary_period9	Tanzania	minna_dispensary	-6.14531	39.2209			2023-05-01	2023-05-01	2023-05-01	imputed as midpoint of collection range
s0007_connelly_2024_zim	s0007_misungwi_district_hospital_period1	Tanzania	misungwi_district_hospital	-2.84748	33.0953			2022-08-01	2022-08-01	2022-08-01	imputed as midpoint of collection range
s0007_connelly_2024_zim	s0007_misungwi_district_hospital_period10	Tanzania	misungwi_district_hospital	-2.84748	33.0953			2023-09-01	2023-09-01	2023-09-01	imputed as midpoint of collection range
s0007_connelly_2024_zim	s0007_misungwi_district_hospital_period11	Tanzania	misungwi_district_hospital	-2.84748	33.0953			2023-10-01	2023-10-01	2023-10-01	imputed as midpoint of collection range
s0007_connelly_2024_zim	s0007_misungwi_district_hospital_period12	Tanzania	misungwi_district_hospital	-2.84748	33.0953			2023-11-01	2023-11-01	2023-11-01	imputed as midpoint of collection range
s0007_connelly_2024_zim	s0007_misungwi_district_hospital_period2	Tanzania	misungwi_district_hospital	-2.84748	33.0953			2022-09-01	2022-09-01	2022-09-01	imputed as midpoint of collection range
s0007_connelly_2024_zim	s0007_misungwi_district_hospital_period3	Tanzania	misungwi_district_hospital	-2.84748	33.0953			2022-10-01	2022-10-01	2022-10-01	imputed as midpoint of collection range
s0007_connelly_2024_zim	s0007_misungwi_district_hospital_period4	Tanzania	misungwi_district_hospital	-2.84748	33.0953			2022-11-01	2022-11-01	2022-11-01	imputed as midpoint of collection range
s0007_connelly_2024_zim	s0007_misungwi_district_hospital_period5	Tanzania	misungwi_district_hospital	-2.84748	33.0953			2023-01-01	2023-01-01	2023-01-01	imputed as midpoint of collection range
s0007_connelly_2024_zim	s0007_misungwi_district_hospital_period6	Tanzania	misungwi_district_hospital	-2.84748	33.0953			2023-04-01	2023-04-01	2023-04-01	imputed as midpoint of collection range
s0007_connelly_2024_zim	s0007_misungwi_district_hospital_period7	Tanzania	misungwi_district_hospital	-2.84748	33.0953			2023-05-01	2023-05-01	2023-05-01	imputed as midpoint of collection range
s0007_connelly_2024_zim	s0007_misungwi_district_hospital_period8	Tanzania	misungwi_district_hospital	-2.84748	33.0953			2023-06-01	2023-06-01	2023-06-01	imputed as midpoint of collection range
s0007_connelly_2024_zim	s0007_misungwi_district_hospital_period9	Tanzania	misungwi_district_hospital	-2.84748	33.0953			2023-08-01	2023-08-01	2023-08-01	imputed as midpoint of collection range
s0007_connelly_2024_zim	s0007_miwani_period1	Tanzania	miwani	-6.07793	39.2844			2022-11-01	2022-11-01	2022-11-01	imputed as midpoint of collection range
s0007_connelly_2024_zim	s0007_miwani_period2	Tanzania	miwani	-6.07793	39.2844			2022-12-01	2022-12-01	2022-12-01	imputed as midpoint of collection range
s0007_connelly_2024_zim	s0007_miwani_period3	Tanzania	miwani	-6.07793	39.2844			2023-01-01	2023-01-01	2023-01-01	imputed as midpoint of collection range
s0007_connelly_2024_zim	s0007_miwani_period4	Tanzania	miwani	-6.07793	39.2844			2023-02-01	2023-02-01	2023-02-01	imputed as midpoint of collection range
s0007_connelly_2024_zim	s0007_miwani_period5	Tanzania	miwani	-6.07793	39.2844			2023-03-01	2023-03-01	2023-03-01	imputed as midpoint of collection range
s0007_connelly_2024_zim	s0007_miwani_period6	Tanzania	miwani	-6.07793	39.2844			2023-04-01	2023-04-01	2023-04-01	imputed as midpoint of collection range
s0007_connelly_2024_zim	s0007_miwani_period7	Tanzania	miwani	-6.07793	39.2844			2023-05-01	2023-05-01	2023-05-01	imputed as midpoint of collection range
s0007_connelly_2024_zim	s0007_miwani_period8	Tanzania	miwani	-6.07793	39.2844			2023-08-01	2023-08-01	2023-08-01	imputed as midpoint of collection range
s0007_connelly_2024_zim	s0007_mkalamo_health_center_period1	Tanzania	mkalamo_health_center	-5.80368	38.6672			2022-07-01	2022-07-01	2022-07-01	imputed as midpoint of collection range
s0007_connelly_2024_zim	s0007_mkalamo_health_center_period10	Tanzania	mkalamo_health_center	-5.80368	38.6672			2023-05-01	2023-05-01	2023-05-01	imputed as midpoint of collection range
s0007_connelly_2024_zim	s0007_mkalamo_health_center_period11	Tanzania	mkalamo_health_center	-5.80368	38.6672			2023-06-01	2023-06-01	2023-06-01	imputed as midpoint of collection range
s0007_connelly_2024_zim	s0007_mkalamo_health_center_period12	Tanzania	mkalamo_health_center	-5.80368	38.6672			2023-09-01	2023-09-01	2023-09-01	imputed as midpoint of collection range
s0007_connelly_2024_zim	s0007_mkalamo_health_center_period13	Tanzania	mkalamo_health_center	-5.80368	38.6672			2023-11-01	2023-11-01	2023-11-01	imputed as midpoint of collection range
s0007_connelly_2024_zim	s0007_mkalamo_health_center_period14	Tanzania	mkalamo_health_center	-5.80368	38.6672			2023-12-01	2023-12-01	2023-12-01	imputed as midpoint of collection range
s0007_connelly_2024_zim	s0007_mkalamo_health_center_period2	Tanzania	mkalamo_health_center	-5.80368	38.6672			2022-08-01	2022-08-01	2022-08-01	imputed as midpoint of collection range
s0007_connelly_2024_zim	s0007_mkalamo_health_center_period3	Tanzania	mkalamo_health_center	-5.80368	38.6672			2022-09-01	2022-09-01	2022-09-01	imputed as midpoint of collection range
s0007_connelly_2024_zim	s0007_mkalamo_health_center_period4	Tanzania	mkalamo_health_center	-5.80368	38.6672			2022-10-01	2022-10-01	2022-10-01	imputed as midpoint of collection range
s0007_connelly_2024_zim	s0007_mkalamo_health_center_period5	Tanzania	mkalamo_health_center	-5.80368	38.6672			2022-11-01	2022-11-01	2022-11-01	imputed as midpoint of collection range
s0007_connelly_2024_zim	s0007_mkalamo_health_center_period6	Tanzania	mkalamo_health_center	-5.80368	38.6672			2022-12-01	2022-12-01	2022-12-01	imputed as midpoint of collection range
s0007_connelly_2024_zim	s0007_mkalamo_health_center_period7	Tanzania	mkalamo_health_center	-5.80368	38.6672			2023-01-01	2023-01-01	2023-01-01	imputed as midpoint of collection range
s0007_connelly_2024_zim	s0007_mkalamo_health_center_period8	Tanzania	mkalamo_health_center	-5.80368	38.6672			2023-02-01	2023-02-01	2023-02-01	imputed as midpoint of collection range
s0007_connelly_2024_zim	s0007_mkalamo_health_center_period9	Tanzania	mkalamo_health_center	-5.80368	38.6672			2023-04-01	2023-04-01	2023-04-01	imputed as midpoint of collection range
s0007_connelly_2024_zim	s0007_mkokotoni_phcu_period1	Tanzania	mkokotoni_phcu	-5.8749	39.2585			2022-08-01	2022-08-01	2022-08-01	imputed as midpoint of collection range
s0007_connelly_2024_zim	s0007_mkokotoni_phcu_period2	Tanzania	mkokotoni_phcu	-5.8749	39.2585			2023-02-01	2023-02-01	2023-02-01	imputed as midpoint of collection range
s0007_connelly_2024_zim	s0007_mkokotoni_phcu_period3	Tanzania	mkokotoni_phcu	-5.8749	39.2585			2023-03-01	2023-03-01	2023-03-01	imputed as midpoint of collection range
s0007_connelly_2024_zim	s0007_mkokotoni_phcu_period4	Tanzania	mkokotoni_phcu	-5.8749	39.2585			2023-05-01	2023-05-01	2023-05-01	imputed as midpoint of collection range
s0007_connelly_2024_zim	s0007_mkokotoni_phcu_period5	Tanzania	mkokotoni_phcu	-5.8749	39.2585			2023-06-01	2023-06-01	2023-06-01	imputed as midpoint of collection range
s0007_connelly_2024_zim	s0007_mkuzi_health_center_period1	Tanzania	mkuzi_health_center	-5.24093	38.8287			2022-07-01	2022-07-01	2022-07-01	imputed as midpoint of collection range
s0007_connelly_2024_zim	s0007_mkuzi_health_center_period10	Tanzania	mkuzi_health_center	-5.24093	38.8287			2023-08-01	2023-08-01	2023-08-01	imputed as midpoint of collection range
s0007_connelly_2024_zim	s0007_mkuzi_health_center_period11	Tanzania	mkuzi_health_center	-5.24093	38.8287			2023-09-01	2023-09-01	2023-09-01	imputed as midpoint of collection range
s0007_connelly_2024_zim	s0007_mkuzi_health_center_period2	Tanzania	mkuzi_health_center	-5.24093	38.8287			2022-08-01	2022-08-01	2022-08-01	imputed as midpoint of collection range
s0007_connelly_2024_zim	s0007_mkuzi_health_center_period3	Tanzania	mkuzi_health_center	-5.24093	38.8287			2022-09-01	2022-09-01	2022-09-01	imputed as midpoint of collection range
s0007_connelly_2024_zim	s0007_mkuzi_health_center_period4	Tanzania	mkuzi_health_center	-5.24093	38.8287			2023-02-01	2023-02-01	2023-02-01	imputed as midpoint of collection range
s0007_connelly_2024_zim	s0007_mkuzi_health_center_period5	Tanzania	mkuzi_health_center	-5.24093	38.8287			2023-03-01	2023-03-01	2023-03-01	imputed as midpoint of collection range
s0007_connelly_2024_zim	s0007_mkuzi_health_center_period6	Tanzania	mkuzi_health_center	-5.24093	38.8287			2023-04-01	2023-04-01	2023-04-01	imputed as midpoint of collection range
s0007_connelly_2024_zim	s0007_mkuzi_health_center_period7	Tanzania	mkuzi_health_center	-5.24093	38.8287			2023-05-01	2023-05-01	2023-05-01	imputed as midpoint of collection range
s0007_connelly_2024_zim	s0007_mkuzi_health_center_period8	Tanzania	mkuzi_health_center	-5.24093	38.8287			2023-06-01	2023-06-01	2023-06-01	imputed as midpoint of collection range
s0007_connelly_2024_zim	s0007_mkuzi_health_center_period9	Tanzania	mkuzi_health_center	-5.24093	38.8287			2023-07-01	2023-07-01	2023-07-01	imputed as midpoint of collection range
s0007_connelly_2024_zim	s0007_mnazi_mmoja_health_center_period1	Tanzania	mnazi_mmoja_health_center	-9.5949	39.4252			2022-09-01	2022-09-01	2022-09-01	imputed as midpoint of collection range
s0007_connelly_2024_zim	s0007_mnazi_mmoja_health_center_period10	Tanzania	mnazi_mmoja_health_center	-9.5949	39.4252			2023-06-01	2023-06-01	2023-06-01	imputed as midpoint of collection range
s0007_connelly_2024_zim	s0007_mnazi_mmoja_health_center_period11	Tanzania	mnazi_mmoja_health_center	-9.5949	39.4252			2023-07-01	2023-07-01	2023-07-01	imputed as midpoint of collection range
s0007_connelly_2024_zim	s0007_mnazi_mmoja_health_center_period12	Tanzania	mnazi_mmoja_health_center	-9.5949	39.4252			2023-08-01	2023-08-01	2023-08-01	imputed as midpoint of collection range
s0007_connelly_2024_zim	s0007_mnazi_mmoja_health_center_period13	Tanzania	mnazi_mmoja_health_center	-9.5949	39.4252			2023-09-01	2023-09-01	2023-09-01	imputed as midpoint of collection range
s0007_connelly_2024_zim	s0007_mnazi_mmoja_health_center_period14	Tanzania	mnazi_mmoja_health_center	-9.5949	39.4252			2023-10-01	2023-10-01	2023-10-01	imputed as midpoint of collection range
s0007_connelly_2024_zim	s0007_mnazi_mmoja_health_center_period2	Tanzania	mnazi_mmoja_health_center	-9.5949	39.4252			2022-10-01	2022-10-01	2022-10-01	imputed as midpoint of collection range
s0007_connelly_2024_zim	s0007_mnazi_mmoja_health_center_period3	Tanzania	mnazi_mmoja_health_center	-9.5949	39.4252			2022-11-01	2022-11-01	2022-11-01	imputed as midpoint of collection range
s0007_connelly_2024_zim	s0007_mnazi_mmoja_health_center_period4	Tanzania	mnazi_mmoja_health_center	-9.5949	39.4252			2022-12-01	2022-12-01	2022-12-01	imputed as midpoint of collection range
s0007_connelly_2024_zim	s0007_mnazi_mmoja_health_center_period5	Tanzania	mnazi_mmoja_health_center	-9.5949	39.4252			2023-01-01	2023-01-01	2023-01-01	imputed as midpoint of collection range
s0007_connelly_2024_zim	s0007_mnazi_mmoja_health_center_period6	Tanzania	mnazi_mmoja_health_center	-9.5949	39.4252			2023-02-01	2023-02-01	2023-02-01	imputed as midpoint of collection range
s0007_connelly_2024_zim	s0007_mnazi_mmoja_health_center_period7	Tanzania	mnazi_mmoja_health_center	-9.5949	39.4252			2023-03-01	2023-03-01	2023-03-01	imputed as midpoint of collection range
s0007_connelly_2024_zim	s0007_mnazi_mmoja_health_center_period8	Tanzania	mnazi_mmoja_health_center	-9.5949	39.4252			2023-04-01	2023-04-01	2023-04-01	imputed as midpoint of collection range
s0007_connelly_2024_zim	s0007_mnazi_mmoja_health_center_period9	Tanzania	mnazi_mmoja_health_center	-9.5949	39.4252			2023-05-01	2023-05-01	2023-05-01	imputed as midpoint of collection range
s0007_connelly_2024_zim	s0007_mnazi_mmoja_period1	Tanzania	mnazi_mmoja	-6.16907	39.1905			2023-03-01	2023-03-01	2023-03-01	imputed as midpoint of collection range
s0007_connelly_2024_zim	s0007_mnazi_mmoja_period2	Tanzania	mnazi_mmoja	-6.16907	39.1905			2023-06-01	2023-06-01	2023-06-01	imputed as midpoint of collection range
s0007_connelly_2024_zim	s0007_mtofaani_phcu_period1	Tanzania	mtofaani_phcu	-6.16903	39.2434			2022-07-01	2022-07-01	2022-07-01	imputed as midpoint of collection range
s0007_connelly_2024_zim	s0007_mtofaani_phcu_period2	Tanzania	mtofaani_phcu	-6.16903	39.2434			2023-01-01	2023-01-01	2023-01-01	imputed as midpoint of collection range
s0007_connelly_2024_zim	s0007_mtofaani_phcu_period3	Tanzania	mtofaani_phcu	-6.16903	39.2434			2023-02-01	2023-02-01	2023-02-01	imputed as midpoint of collection range
s0007_connelly_2024_zim	s0007_mtofaani_phcu_period4	Tanzania	mtofaani_phcu	-6.16903	39.2434			2023-04-01	2023-04-01	2023-04-01	imputed as midpoint of collection range
s0007_connelly_2024_zim	s0007_mtofaani_phcu_period5	Tanzania	mtofaani_phcu	-6.16903	39.2434			2023-05-01	2023-05-01	2023-05-01	imputed as midpoint of collection range
s0007_connelly_2024_zim	s0007_mtofaani_phcu_period6	Tanzania	mtofaani_phcu	-6.16903	39.2434			2023-08-01	2023-08-01	2023-08-01	imputed as midpoint of collection range
s0007_connelly_2024_zim	s0007_muyuni_period1	Tanzania	muyuni	-6.32058	39.4974			2023-02-01	2023-02-01	2023-02-01	imputed as midpoint of collection range
s0007_connelly_2024_zim	s0007_muyuni_period2	Tanzania	muyuni	-6.32058	39.4974			2023-03-01	2023-03-01	2023-03-01	imputed as midpoint of collection range
s0007_connelly_2024_zim	s0007_muyuni_period3	Tanzania	muyuni	-6.32058	39.4974			2023-05-01	2023-05-01	2023-05-01	imputed as midpoint of collection range
s0007_connelly_2024_zim	s0007_muyuni_period4	Tanzania	muyuni	-6.32058	39.4974			2023-07-01	2023-07-01	2023-07-01	imputed as midpoint of collection range
s0007_connelly_2024_zim	s0007_mwanyumba_dispensary_period1	Tanzania	mwanyumba_dispensary	-4.83026	38.8603			2022-07-01	2022-07-01	2022-07-01	imputed as midpoint of collection range
s0007_connelly_2024_zim	s0007_mwanyumba_dispensary_period2	Tanzania	mwanyumba_dispensary	-4.83026	38.8603			2022-08-01	2022-08-01	2022-08-01	imputed as midpoint of collection range
s0007_connelly_2024_zim	s0007_mwanyumba_dispensary_period3	Tanzania	mwanyumba_dispensary	-4.83026	38.8603			2022-11-01	2022-11-01	2022-11-01	imputed as midpoint of collection range
s0007_connelly_2024_zim	s0007_mwanyumba_dispensary_period4	Tanzania	mwanyumba_dispensary	-4.83026	38.8603			2022-12-01	2022-12-01	2022-12-01	imputed as midpoint of collection range
s0007_connelly_2024_zim	s0007_mwanyumba_dispensary_period5	Tanzania	mwanyumba_dispensary	-4.83026	38.8603			2023-01-01	2023-01-01	2023-01-01	imputed as midpoint of collection range
s0007_connelly_2024_zim	s0007_mwanyumba_dispensary_period6	Tanzania	mwanyumba_dispensary	-4.83026	38.8603			2023-02-01	2023-02-01	2023-02-01	imputed as midpoint of collection range
s0007_connelly_2024_zim	s0007_mwanyumba_dispensary_period7	Tanzania	mwanyumba_dispensary	-4.83026	38.8603			2023-04-01	2023-04-01	2023-04-01	imputed as midpoint of collection range
s0007_connelly_2024_zim	s0007_mwanyumba_dispensary_period8	Tanzania	mwanyumba_dispensary	-4.83026	38.8603			2023-09-01	2023-09-01	2023-09-01	imputed as midpoint of collection range
s0007_connelly_2024_zim	s0007_mwanyumba_dispensary_period9	Tanzania	mwanyumba_dispensary	-4.83026	38.8603			2023-11-01	2023-11-01	2023-11-01	imputed as midpoint of collection range
s0007_connelly_2024_zim	s0007_mwembeladu_hospital_period1	Tanzania	mwembeladu_hospital	-6.16191	39.205			2022-11-01	2022-11-01	2022-11-01	imputed as midpoint of collection range
s0007_connelly_2024_zim	s0007_mwembeladu_hospital_period2	Tanzania	mwembeladu_hospital	-6.16191	39.205			2022-12-01	2022-12-01	2022-12-01	imputed as midpoint of collection range
s0007_connelly_2024_zim	s0007_mwembeladu_hospital_period3	Tanzania	mwembeladu_hospital	-6.16191	39.205			2023-02-01	2023-02-01	2023-02-01	imputed as midpoint of collection range
s0007_connelly_2024_zim	s0007_mwembeladu_hospital_period4	Tanzania	mwembeladu_hospital	-6.16191	39.205			2023-03-01	2023-03-01	2023-03-01	imputed as midpoint of collection range
s0007_connelly_2024_zim	s0007_mwembeladu_hospital_period5	Tanzania	mwembeladu_hospital	-6.16191	39.205			2023-05-01	2023-05-01	2023-05-01	imputed as midpoint of collection range
s0007_connelly_2024_zim	s0007_mwembeladu_hospital_period6	Tanzania	mwembeladu_hospital	-6.16191	39.205			2023-06-01	2023-06-01	2023-06-01	imputed as midpoint of collection range
s0007_connelly_2024_zim	s0007_mwembeladu_hospital_period7	Tanzania	mwembeladu_hospital	-6.16191	39.205			2023-07-01	2023-07-01	2023-07-01	imputed as midpoint of collection range
s0007_connelly_2024_zim	s0007_mwembeladu_hospital_period8	Tanzania	mwembeladu_hospital	-6.16191	39.205			2023-08-01	2023-08-01	2023-08-01	imputed as midpoint of collection range
s0007_connelly_2024_zim	s0007_mwembeladu_hospital_period9	Tanzania	mwembeladu_hospital	-6.16191	39.205			2023-09-01	2023-09-01	2023-09-01	imputed as midpoint of collection range
s0007_connelly_2024_zim	s0007_mwera_period1	Tanzania	mwera	-6.14353	39.2726			2022-05-01	2022-05-01	2022-05-01	imputed as midpoint of collection range
s0007_connelly_2024_zim	s0007_mwera_period10	Tanzania	mwera	-6.14353	39.2726			2023-04-01	2023-04-01	2023-04-01	imputed as midpoint of collection range
s0007_connelly_2024_zim	s0007_mwera_period11	Tanzania	mwera	-6.14353	39.2726			2023-05-01	2023-05-01	2023-05-01	imputed as midpoint of collection range
s0007_connelly_2024_zim	s0007_mwera_period12	Tanzania	mwera	-6.14353	39.2726			2023-06-01	2023-06-01	2023-06-01	imputed as midpoint of collection range
s0007_connelly_2024_zim	s0007_mwera_period13	Tanzania	mwera	-6.14353	39.2726			2023-07-01	2023-07-01	2023-07-01	imputed as midpoint of collection range
s0007_connelly_2024_zim	s0007_mwera_period14	Tanzania	mwera	-6.14353	39.2726			2023-08-01	2023-08-01	2023-08-01	imputed as midpoint of collection range
s0007_connelly_2024_zim	s0007_mwera_period2	Tanzania	mwera	-6.14353	39.2726			2022-06-01	2022-06-01	2022-06-01	imputed as midpoint of collection range
s0007_connelly_2024_zim	s0007_mwera_period3	Tanzania	mwera	-6.14353	39.2726			2022-08-01	2022-08-01	2022-08-01	imputed as midpoint of collection range
s0007_connelly_2024_zim	s0007_mwera_period4	Tanzania	mwera	-6.14353	39.2726			2022-09-01	2022-09-01	2022-09-01	imputed as midpoint of collection range
s0007_connelly_2024_zim	s0007_mwera_period5	Tanzania	mwera	-6.14353	39.2726			2022-10-01	2022-10-01	2022-10-01	imputed as midpoint of collection range
s0007_connelly_2024_zim	s0007_mwera_period6	Tanzania	mwera	-6.14353	39.2726			2022-12-01	2022-12-01	2022-12-01	imputed as midpoint of collection range
s0007_connelly_2024_zim	s0007_mwera_period7	Tanzania	mwera	-6.14353	39.2726			2023-01-01	2023-01-01	2023-01-01	imputed as midpoint of collection range
s0007_connelly_2024_zim	s0007_mwera_period8	Tanzania	mwera	-6.14353	39.2726			2023-02-01	2023-02-01	2023-02-01	imputed as midpoint of collection range
s0007_connelly_2024_zim	s0007_mwera_period9	Tanzania	mwera	-6.14353	39.2726			2023-03-01	2023-03-01	2023-03-01	imputed as midpoint of collection range
s0007_connelly_2024_zim	s0007_mwera_pongwe_period1	Tanzania	mwera_pongwe	-6.15968	39.2874			2023-01-01	2023-01-01	2023-01-01	imputed as midpoint of collection range
s0007_connelly_2024_zim	s0007_mwera_pongwe_period2	Tanzania	mwera_pongwe	-6.15968	39.2874			2023-02-01	2023-02-01	2023-02-01	imputed as midpoint of collection range
s0007_connelly_2024_zim	s0007_mwera_pongwe_period3	Tanzania	mwera_pongwe	-6.15968	39.2874			2023-05-01	2023-05-01	2023-05-01	imputed as midpoint of collection range
s0007_connelly_2024_zim	s0007_mwera_pongwe_period4	Tanzania	mwera_pongwe	-6.15968	39.2874			2023-08-01	2023-08-01	2023-08-01	imputed as midpoint of collection range
s0007_connelly_2024_zim	s0007_ndijani_mseweni_period2	Tanzania	ndijani_mseweni	-6.19518	39.2199			2023-07-01	2023-07-01	2023-07-01	imputed as midpoint of collection range
s0007_connelly_2024_zim	s0007_ndijani_mseweni_period3	Tanzania	ndijani_mseweni	-6.19518	39.2199			2023-08-01	2023-08-01	2023-08-01	imputed as midpoint of collection range
s0007_connelly_2024_zim	s0007_new_asaakheri_period1	Tanzania	new_asaakheri	-6.16327	39.2168			2022-11-01	2022-11-01	2022-11-01	imputed as midpoint of collection range
s0007_connelly_2024_zim	s0007_new_asaakheri_period10	Tanzania	new_asaakheri	-6.16327	39.2168			2023-10-01	2023-10-01	2023-10-01	imputed as midpoint of collection range
s0007_connelly_2024_zim	s0007_new_asaakheri_period2	Tanzania	new_asaakheri	-6.16327	39.2168			2022-12-01	2022-12-01	2022-12-01	imputed as midpoint of collection range
s0007_connelly_2024_zim	s0007_new_asaakheri_period3	Tanzania	new_asaakheri	-6.16327	39.2168			2023-01-01	2023-01-01	2023-01-01	imputed as midpoint of collection range
s0007_connelly_2024_zim	s0007_new_asaakheri_period4	Tanzania	new_asaakheri	-6.16327	39.2168			2023-03-01	2023-03-01	2023-03-01	imputed as midpoint of collection range
s0007_connelly_2024_zim	s0007_new_asaakheri_period5	Tanzania	new_asaakheri	-6.16327	39.2168			2023-05-01	2023-05-01	2023-05-01	imputed as midpoint of collection range
s0007_connelly_2024_zim	s0007_new_asaakheri_period6	Tanzania	new_asaakheri	-6.16327	39.2168			2023-06-01	2023-06-01	2023-06-01	imputed as midpoint of collection range
s0007_connelly_2024_zim	s0007_new_asaakheri_period7	Tanzania	new_asaakheri	-6.16327	39.2168			2023-07-01	2023-07-01	2023-07-01	imputed as midpoint of collection range
s0007_connelly_2024_zim	s0007_new_asaakheri_period8	Tanzania	new_asaakheri	-6.16327	39.2168			2023-08-01	2023-08-01	2023-08-01	imputed as midpoint of collection range
s0007_connelly_2024_zim	s0007_new_asaakheri_period9	Tanzania	new_asaakheri	-6.16327	39.2168			2023-09-01	2023-09-01	2023-09-01	imputed as midpoint of collection range
s0007_connelly_2024_zim	s0007_nkindu_dispensary__nzega_district__period1	Tanzania	nkindu_dispensary__nzega_district_	-4.46547	32.8235			2023-03-01	2023-03-01	2023-03-01	imputed as midpoint of collection range
s0007_connelly_2024_zim	s0007_nkindu_dispensary__nzega_district__period2	Tanzania	nkindu_dispensary__nzega_district_	-4.46547	32.8235			2023-05-01	2023-05-01	2023-05-01	imputed as midpoint of collection range
s0007_connelly_2024_zim	s0007_nkindu_dispensary__nzega_district__period3	Tanzania	nkindu_dispensary__nzega_district_	-4.46547	32.8235			2023-06-01	2023-06-01	2023-06-01	imputed as midpoint of collection range
s0007_connelly_2024_zim	s0007_nkindu_dispensary__nzega_district__period4	Tanzania	nkindu_dispensary__nzega_district_	-4.46547	32.8235			2023-07-01	2023-07-01	2023-07-01	imputed as midpoint of collection range
s0007_connelly_2024_zim	s0007_nkindu_dispensary__nzega_district__period5	Tanzania	nkindu_dispensary__nzega_district_	-4.46547	32.8235			2023-09-01	2023-09-01	2023-09-01	imputed as midpoint of collection range
s0007_connelly_2024_zim	s0007_nkindu_dispensary__nzega_district__period6	Tanzania	nkindu_dispensary__nzega_district_	-4.46547	32.8235			2023-10-01	2023-10-01	2023-10-01	imputed as midpoint of collection range
s0007_connelly_2024_zim	s0007_nkindu_dispensary__nzega_district__period7	Tanzania	nkindu_dispensary__nzega_district_	-4.46547	32.8235			2023-11-01	2023-11-01	2023-11-01	imputed as midpoint of collection range
s0007_connelly_2024_zim	s0007_nkindu_dispensary__nzega_district__period8	Tanzania	nkindu_dispensary__nzega_district_	-4.46547	32.8235			2023-12-01	2023-12-01	2023-12-01	imputed as midpoint of collection range
s0007_connelly_2024_zim	s0007_nkindu_dispensary__nzega_district__period9	Tanzania	nkindu_dispensary__nzega_district_	-4.46547	32.8235			2024-01-01	2024-01-01	2024-01-01	imputed as midpoint of collection range
s0007_connelly_2024_zim	s0007_nour_alaa_nour_period1	Tanzania	nour_alaa_nour	-5.8105	39.2944			2022-10-01	2022-10-01	2022-10-01	imputed as midpoint of collection range
s0007_connelly_2024_zim	s0007_nour_alaa_nour_period2	Tanzania	nour_alaa_nour	-5.8105	39.2944			2023-01-01	2023-01-01	2023-01-01	imputed as midpoint of collection range
s0007_connelly_2024_zim	s0007_nour_alaa_nour_period3	Tanzania	nour_alaa_nour	-5.8105	39.2944			2023-02-01	2023-02-01	2023-02-01	imputed as midpoint of collection range
s0007_connelly_2024_zim	s0007_nour_alaa_nour_period4	Tanzania	nour_alaa_nour	-5.8105	39.2944			2023-03-01	2023-03-01	2023-03-01	imputed as midpoint of collection range
s0007_connelly_2024_zim	s0007_nour_alaa_nour_period5	Tanzania	nour_alaa_nour	-5.8105	39.2944			2023-04-01	2023-04-01	2023-04-01	imputed as midpoint of collection range
s0007_connelly_2024_zim	s0007_nour_alaa_nour_period6	Tanzania	nour_alaa_nour	-5.8105	39.2944			2023-05-01	2023-05-01	2023-05-01	imputed as midpoint of collection range
s0007_connelly_2024_zim	s0007_nour_alaa_nour_period7	Tanzania	nour_alaa_nour	-5.8105	39.2944			2023-06-01	2023-06-01	2023-06-01	imputed as midpoint of collection range
s0007_connelly_2024_zim	s0007_nour_alaa_nour_period8	Tanzania	nour_alaa_nour	-5.8105	39.2944			2023-07-01	2023-07-01	2023-07-01	imputed as midpoint of collection range
s0007_connelly_2024_zim	s0007_nour_alaa_nour_period9	Tanzania	nour_alaa_nour	-5.8105	39.2944			2023-08-01	2023-08-01	2023-08-01	imputed as midpoint of collection range
s0007_connelly_2024_zim	s0007_nungwi_phcu_period1	Tanzania	nungwi_phcu	-5.72742	39.2931			2023-01-01	2023-01-01	2023-01-01	imputed as midpoint of collection range
s0007_connelly_2024_zim	s0007_nungwi_phcu_period2	Tanzania	nungwi_phcu	-5.72742	39.2931			2023-03-01	2023-03-01	2023-03-01	imputed as midpoint of collection range
s0007_connelly_2024_zim	s0007_nungwi_phcu_period3	Tanzania	nungwi_phcu	-5.72742	39.2931			2023-05-01	2023-05-01	2023-05-01	imputed as midpoint of collection range
s0007_connelly_2024_zim	s0007_nungwi_phcu_period4	Tanzania	nungwi_phcu	-5.72742	39.2931			2023-06-01	2023-06-01	2023-06-01	imputed as midpoint of collection range
s0007_connelly_2024_zim	s0007_nungwi_phcu_period5	Tanzania	nungwi_phcu	-5.72742	39.2931			2023-08-01	2023-08-01	2023-08-01	imputed as midpoint of collection range
s0007_connelly_2024_zim	s0007_nyamisati_dispensary_period1	Tanzania	nyamisati_dispensary	-7.7849	39.2745			2022-09-01	2022-09-01	2022-09-01	imputed as midpoint of collection range
s0007_connelly_2024_zim	s0007_nyamisati_dispensary_period10	Tanzania	nyamisati_dispensary	-7.7849	39.2745			2023-07-01	2023-07-01	2023-07-01	imputed as midpoint of collection range
s0007_connelly_2024_zim	s0007_nyamisati_dispensary_period11	Tanzania	nyamisati_dispensary	-7.7849	39.2745			2023-08-01	2023-08-01	2023-08-01	imputed as midpoint of collection range
s0007_connelly_2024_zim	s0007_nyamisati_dispensary_period2	Tanzania	nyamisati_dispensary	-7.7849	39.2745			2022-10-01	2022-10-01	2022-10-01	imputed as midpoint of collection range
s0007_connelly_2024_zim	s0007_nyamisati_dispensary_period3	Tanzania	nyamisati_dispensary	-7.7849	39.2745			2022-11-01	2022-11-01	2022-11-01	imputed as midpoint of collection range
s0007_connelly_2024_zim	s0007_nyamisati_dispensary_period4	Tanzania	nyamisati_dispensary	-7.7849	39.2745			2022-12-01	2022-12-01	2022-12-01	imputed as midpoint of collection range
s0007_connelly_2024_zim	s0007_nyamisati_dispensary_period5	Tanzania	nyamisati_dispensary	-7.7849	39.2745			2023-01-01	2023-01-01	2023-01-01	imputed as midpoint of collection range
s0007_connelly_2024_zim	s0007_nyamisati_dispensary_period6	Tanzania	nyamisati_dispensary	-7.7849	39.2745			2023-02-01	2023-02-01	2023-02-01	imputed as midpoint of collection range
s0007_connelly_2024_zim	s0007_nyamisati_dispensary_period7	Tanzania	nyamisati_dispensary	-7.7849	39.2745			2023-04-01	2023-04-01	2023-04-01	imputed as midpoint of collection range
s0007_connelly_2024_zim	s0007_nyamisati_dispensary_period8	Tanzania	nyamisati_dispensary	-7.7849	39.2745			2023-05-01	2023-05-01	2023-05-01	imputed as midpoint of collection range
s0007_connelly_2024_zim	s0007_nyamisati_dispensary_period9	Tanzania	nyamisati_dispensary	-7.7849	39.2745			2023-06-01	2023-06-01	2023-06-01	imputed as midpoint of collection range
s0007_connelly_2024_zim	s0007_nyankumbu_health_center_period1	Tanzania	nyankumbu_health_center	-2.90613	32.2399			2022-05-01	2022-05-01	2022-05-01	imputed as midpoint of collection range
s0007_connelly_2024_zim	s0007_nyankumbu_health_center_period10	Tanzania	nyankumbu_health_center	-2.90613	32.2399			2023-09-01	2023-09-01	2023-09-01	imputed as midpoint of collection range
s0007_connelly_2024_zim	s0007_nyankumbu_health_center_period2	Tanzania	nyankumbu_health_center	-2.90613	32.2399			2022-08-01	2022-08-01	2022-08-01	imputed as midpoint of collection range
s0007_connelly_2024_zim	s0007_nyankumbu_health_center_period3	Tanzania	nyankumbu_health_center	-2.90613	32.2399			2022-09-01	2022-09-01	2022-09-01	imputed as midpoint of collection range
s0007_connelly_2024_zim	s0007_nyankumbu_health_center_period4	Tanzania	nyankumbu_health_center	-2.90613	32.2399			2022-12-01	2022-12-01	2022-12-01	imputed as midpoint of collection range
s0007_connelly_2024_zim	s0007_nyankumbu_health_center_period5	Tanzania	nyankumbu_health_center	-2.90613	32.2399			2023-03-01	2023-03-01	2023-03-01	imputed as midpoint of collection range
s0007_connelly_2024_zim	s0007_nyankumbu_health_center_period6	Tanzania	nyankumbu_health_center	-2.90613	32.2399			2023-04-01	2023-04-01	2023-04-01	imputed as midpoint of collection range
s0007_connelly_2024_zim	s0007_nyankumbu_health_center_period7	Tanzania	nyankumbu_health_center	-2.90613	32.2399			2023-06-01	2023-06-01	2023-06-01	imputed as midpoint of collection range
s0007_connelly_2024_zim	s0007_nyankumbu_health_center_period8	Tanzania	nyankumbu_health_center	-2.90613	32.2399			2023-07-01	2023-07-01	2023-07-01	imputed as midpoint of collection range
s0007_connelly_2024_zim	s0007_nyankumbu_health_center_period9	Tanzania	nyankumbu_health_center	-2.90613	32.2399			2023-08-01	2023-08-01	2023-08-01	imputed as midpoint of collection range
s0007_connelly_2024_zim	s0007_pongwe_period1	Tanzania	pongwe	-6.05802	39.4142			2023-06-01	2023-06-01	2023-06-01	imputed as midpoint of collection range
s0007_connelly_2024_zim	s0007_pongwe_period2	Tanzania	pongwe	-6.05802	39.4142			2023-08-01	2023-08-01	2023-08-01	imputed as midpoint of collection range
s0007_connelly_2024_zim	s0007_pwani_mchangani_phcu_period1	Tanzania	pwani_mchangani_phcu	-5.91915	39.3548			2022-11-01	2022-11-01	2022-11-01	imputed as midpoint of collection range
s0007_connelly_2024_zim	s0007_pwani_mchangani_phcu_period2	Tanzania	pwani_mchangani_phcu	-5.91915	39.3548			2023-02-01	2023-02-01	2023-02-01	imputed as midpoint of collection range
s0007_connelly_2024_zim	s0007_pwani_mchangani_phcu_period3	Tanzania	pwani_mchangani_phcu	-5.91915	39.3548			2023-03-01	2023-03-01	2023-03-01	imputed as midpoint of collection range
s0007_connelly_2024_zim	s0007_pwani_mchangani_phcu_period4	Tanzania	pwani_mchangani_phcu	-5.91915	39.3548			2023-04-01	2023-04-01	2023-04-01	imputed as midpoint of collection range
s0007_connelly_2024_zim	s0007_pwani_mchangani_phcu_period5	Tanzania	pwani_mchangani_phcu	-5.91915	39.3548			2023-07-01	2023-07-01	2023-07-01	imputed as midpoint of collection range
s0007_connelly_2024_zim	s0007_pwani_mchangani_phcu_period6	Tanzania	pwani_mchangani_phcu	-5.91915	39.3548			2023-08-01	2023-08-01	2023-08-01	imputed as midpoint of collection range
s0007_connelly_2024_zim	s0007_pwani_mchangani_phcu_period7	Tanzania	pwani_mchangani_phcu	-5.91915	39.3548			2023-09-01	2023-09-01	2023-09-01	imputed as midpoint of collection range
s0007_connelly_2024_zim	s0007_raha_leo_period1	Tanzania	raha_leo	-6.16486	39.2022			2022-06-01	2022-06-01	2022-06-01	imputed as midpoint of collection range
s0007_connelly_2024_zim	s0007_raha_leo_period10	Tanzania	raha_leo	-6.16486	39.2022			2023-06-01	2023-06-01	2023-06-01	imputed as midpoint of collection range
s0007_connelly_2024_zim	s0007_raha_leo_period11	Tanzania	raha_leo	-6.16486	39.2022			2023-07-01	2023-07-01	2023-07-01	imputed as midpoint of collection range
s0007_connelly_2024_zim	s0007_raha_leo_period12	Tanzania	raha_leo	-6.16486	39.2022			2023-08-01	2023-08-01	2023-08-01	imputed as midpoint of collection range
s0007_connelly_2024_zim	s0007_raha_leo_period13	Tanzania	raha_leo	-6.16486	39.2022			2023-09-01	2023-09-01	2023-09-01	imputed as midpoint of collection range
s0007_connelly_2024_zim	s0007_raha_leo_period14	Tanzania	raha_leo	-6.16486	39.2022			2023-10-01	2023-10-01	2023-10-01	imputed as midpoint of collection range
s0007_connelly_2024_zim	s0007_raha_leo_period2	Tanzania	raha_leo	-6.16486	39.2022			2022-07-01	2022-07-01	2022-07-01	imputed as midpoint of collection range
s0007_connelly_2024_zim	s0007_raha_leo_period3	Tanzania	raha_leo	-6.16486	39.2022			2022-10-01	2022-10-01	2022-10-01	imputed as midpoint of collection range
s0007_connelly_2024_zim	s0007_raha_leo_period4	Tanzania	raha_leo	-6.16486	39.2022			2022-12-01	2022-12-01	2022-12-01	imputed as midpoint of collection range
s0007_connelly_2024_zim	s0007_raha_leo_period5	Tanzania	raha_leo	-6.16486	39.2022			2023-01-01	2023-01-01	2023-01-01	imputed as midpoint of collection range
s0007_connelly_2024_zim	s0007_raha_leo_period6	Tanzania	raha_leo	-6.16486	39.2022			2023-02-01	2023-02-01	2023-02-01	imputed as midpoint of collection range
s0007_connelly_2024_zim	s0007_raha_leo_period7	Tanzania	raha_leo	-6.16486	39.2022			2023-03-01	2023-03-01	2023-03-01	imputed as midpoint of collection range
s0007_connelly_2024_zim	s0007_raha_leo_period8	Tanzania	raha_leo	-6.16486	39.2022			2023-04-01	2023-04-01	2023-04-01	imputed as midpoint of collection range
s0007_connelly_2024_zim	s0007_raha_leo_period9	Tanzania	raha_leo	-6.16486	39.2022			2023-05-01	2023-05-01	2023-05-01	imputed as midpoint of collection range
s0007_connelly_2024_zim	s0007_sahal_hospital_period1	Tanzania	sahal_hospital	-6.17215	39.2494			2023-03-01	2023-03-01	2023-03-01	imputed as midpoint of collection range
s0007_connelly_2024_zim	s0007_sahal_hospital_period2	Tanzania	sahal_hospital	-6.17215	39.2494			2023-04-01	2023-04-01	2023-04-01	imputed as midpoint of collection range
s0007_connelly_2024_zim	s0007_sahal_hospital_period3	Tanzania	sahal_hospital	-6.17215	39.2494			2023-05-01	2023-05-01	2023-05-01	imputed as midpoint of collection range
s0007_connelly_2024_zim	s0007_sahal_hospital_period4	Tanzania	sahal_hospital	-6.17215	39.2494			2023-06-01	2023-06-01	2023-06-01	imputed as midpoint of collection range
s0007_connelly_2024_zim	s0007_sahal_hospital_period5	Tanzania	sahal_hospital	-6.17215	39.2494			2023-07-01	2023-07-01	2023-07-01	imputed as midpoint of collection range
s0007_connelly_2024_zim	s0007_sahal_hospital_period6	Tanzania	sahal_hospital	-6.17215	39.2494			2023-08-01	2023-08-01	2023-08-01	imputed as midpoint of collection range
s0007_connelly_2024_zim	s0007_semembela_dispensary__nzega_district__period1	Tanzania	semembela_dispensary__nzega_district_	-4.32718	32.6662			2023-05-01	2023-05-01	2023-05-01	imputed as midpoint of collection range
s0007_connelly_2024_zim	s0007_semembela_dispensary__nzega_district__period2	Tanzania	semembela_dispensary__nzega_district_	-4.32718	32.6662			2023-06-01	2023-06-01	2023-06-01	imputed as midpoint of collection range
s0007_connelly_2024_zim	s0007_semembela_dispensary__nzega_district__period3	Tanzania	semembela_dispensary__nzega_district_	-4.32718	32.6662			2023-07-01	2023-07-01	2023-07-01	imputed as midpoint of collection range
s0007_connelly_2024_zim	s0007_semembela_dispensary__nzega_district__period4	Tanzania	semembela_dispensary__nzega_district_	-4.32718	32.6662			2023-08-01	2023-08-01	2023-08-01	imputed as midpoint of collection range
s0007_connelly_2024_zim	s0007_semembela_dispensary__nzega_district__period5	Tanzania	semembela_dispensary__nzega_district_	-4.32718	32.6662			2023-10-01	2023-10-01	2023-10-01	imputed as midpoint of collection range
s0007_connelly_2024_zim	s0007_semembela_dispensary__nzega_district__period6	Tanzania	semembela_dispensary__nzega_district_	-4.32718	32.6662			2023-11-01	2023-11-01	2023-11-01	imputed as midpoint of collection range
s0007_connelly_2024_zim	s0007_semembela_dispensary__nzega_district__period7	Tanzania	semembela_dispensary__nzega_district_	-4.32718	32.6662			2023-12-01	2023-12-01	2023-12-01	imputed as midpoint of collection range
s0007_connelly_2024_zim	s0007_semembela_dispensary__nzega_district__period8	Tanzania	semembela_dispensary__nzega_district_	-4.32718	32.6662			2024-01-01	2024-01-01	2024-01-01	imputed as midpoint of collection range
s0007_connelly_2024_zim	s0007_shash_dispensary_period1	Tanzania	shash_dispensary	-6.18333	39.2331			2022-11-01	2022-11-01	2022-11-01	imputed as midpoint of collection range
s0007_connelly_2024_zim	s0007_shash_dispensary_period2	Tanzania	shash_dispensary	-6.18333	39.2331			2023-02-01	2023-02-01	2023-02-01	imputed as midpoint of collection range
s0007_connelly_2024_zim	s0007_shash_dispensary_period3	Tanzania	shash_dispensary	-6.18333	39.2331			2023-03-01	2023-03-01	2023-03-01	imputed as midpoint of collection range
s0007_connelly_2024_zim	s0007_shash_dispensary_period4	Tanzania	shash_dispensary	-6.18333	39.2331			2023-05-01	2023-05-01	2023-05-01	imputed as midpoint of collection range
s0007_connelly_2024_zim	s0007_shash_dispensary_period5	Tanzania	shash_dispensary	-6.18333	39.2331			2023-06-01	2023-06-01	2023-06-01	imputed as midpoint of collection range
s0007_connelly_2024_zim	s0007_shash_dispensary_period6	Tanzania	shash_dispensary	-6.18333	39.2331			2023-07-01	2023-07-01	2023-07-01	imputed as midpoint of collection range
s0007_connelly_2024_zim	s0007_shash_dispensary_period7	Tanzania	shash_dispensary	-6.18333	39.2331			2023-08-01	2023-08-01	2023-08-01	imputed as midpoint of collection range
s0007_connelly_2024_zim	s0007_shaurimoyo_period1	Tanzania	shaurimoyo	-6.15671	39.208			2022-12-01	2022-12-01	2022-12-01	imputed as midpoint of collection range
s0007_connelly_2024_zim	s0007_shaurimoyo_period2	Tanzania	shaurimoyo	-6.15671	39.208			2023-02-01	2023-02-01	2023-02-01	imputed as midpoint of collection range
s0007_connelly_2024_zim	s0007_shaurimoyo_period3	Tanzania	shaurimoyo	-6.15671	39.208			2023-03-01	2023-03-01	2023-03-01	imputed as midpoint of collection range
s0007_connelly_2024_zim	s0007_shaurimoyo_period4	Tanzania	shaurimoyo	-6.15671	39.208			2023-04-01	2023-04-01	2023-04-01	imputed as midpoint of collection range
s0007_connelly_2024_zim	s0007_shaurimoyo_period5	Tanzania	shaurimoyo	-6.15671	39.208			2023-06-01	2023-06-01	2023-06-01	imputed as midpoint of collection range
s0007_connelly_2024_zim	s0007_shaurimoyo_period6	Tanzania	shaurimoyo	-6.15671	39.208			2023-07-01	2023-07-01	2023-07-01	imputed as midpoint of collection range
s0007_connelly_2024_zim	s0007_shaurimoyo_period7	Tanzania	shaurimoyo	-6.15671	39.208			2023-08-01	2023-08-01	2023-08-01	imputed as midpoint of collection range
s0007_connelly_2024_zim	s0007_shaurimoyo_period8	Tanzania	shaurimoyo	-6.15671	39.208			2023-09-01	2023-09-01	2023-09-01	imputed as midpoint of collection range
s0007_connelly_2024_zim	s0007_shaurimoyo_period9	Tanzania	shaurimoyo	-6.15671	39.208			2023-10-01	2023-10-01	2023-10-01	imputed as midpoint of collection range
s0007_connelly_2024_zim	s0007_shinyanga_district_hospital_period1	Tanzania	shinyanga_district_hospital	-3.6	33.153			2022-08-01	2022-08-01	2022-08-01	imputed as midpoint of collection range
s0007_connelly_2024_zim	s0007_shinyanga_district_hospital_period10	Tanzania	shinyanga_district_hospital	-3.6	33.153			2023-05-01	2023-05-01	2023-05-01	imputed as midpoint of collection range
s0007_connelly_2024_zim	s0007_shinyanga_district_hospital_period11	Tanzania	shinyanga_district_hospital	-3.6	33.153			2023-06-01	2023-06-01	2023-06-01	imputed as midpoint of collection range
s0007_connelly_2024_zim	s0007_shinyanga_district_hospital_period12	Tanzania	shinyanga_district_hospital	-3.6	33.153			2023-07-01	2023-07-01	2023-07-01	imputed as midpoint of collection range
s0007_connelly_2024_zim	s0007_shinyanga_district_hospital_period13	Tanzania	shinyanga_district_hospital	-3.6	33.153			2023-08-01	2023-08-01	2023-08-01	imputed as midpoint of collection range
s0007_connelly_2024_zim	s0007_shinyanga_district_hospital_period14	Tanzania	shinyanga_district_hospital	-3.6	33.153			2023-09-01	2023-09-01	2023-09-01	imputed as midpoint of collection range
s0007_connelly_2024_zim	s0007_shinyanga_district_hospital_period15	Tanzania	shinyanga_district_hospital	-3.6	33.153			2023-10-01	2023-10-01	2023-10-01	imputed as midpoint of collection range
s0007_connelly_2024_zim	s0007_shinyanga_district_hospital_period16	Tanzania	shinyanga_district_hospital	-3.6	33.153			2023-11-01	2023-11-01	2023-11-01	imputed as midpoint of collection range
s0007_connelly_2024_zim	s0007_shinyanga_district_hospital_period17	Tanzania	shinyanga_district_hospital	-3.6	33.153			2023-12-01	2023-12-01	2023-12-01	imputed as midpoint of collection range
s0007_connelly_2024_zim	s0007_shinyanga_district_hospital_period18	Tanzania	shinyanga_district_hospital	-3.6	33.153			2024-01-01	2024-01-01	2024-01-01	imputed as midpoint of collection range
s0007_connelly_2024_zim	s0007_shinyanga_district_hospital_period2	Tanzania	shinyanga_district_hospital	-3.6	33.153			2022-09-01	2022-09-01	2022-09-01	imputed as midpoint of collection range
s0007_connelly_2024_zim	s0007_shinyanga_district_hospital_period3	Tanzania	shinyanga_district_hospital	-3.6	33.153			2022-10-01	2022-10-01	2022-10-01	imputed as midpoint of collection range
s0007_connelly_2024_zim	s0007_shinyanga_district_hospital_period4	Tanzania	shinyanga_district_hospital	-3.6	33.153			2022-11-01	2022-11-01	2022-11-01	imputed as midpoint of collection range
s0007_connelly_2024_zim	s0007_shinyanga_district_hospital_period5	Tanzania	shinyanga_district_hospital	-3.6	33.153			2022-12-01	2022-12-01	2022-12-01	imputed as midpoint of collection range
s0007_connelly_2024_zim	s0007_shinyanga_district_hospital_period6	Tanzania	shinyanga_district_hospital	-3.6	33.153			2023-01-01	2023-01-01	2023-01-01	imputed as midpoint of collection range
s0007_connelly_2024_zim	s0007_shinyanga_district_hospital_period7	Tanzania	shinyanga_district_hospital	-3.6	33.153			2023-02-01	2023-02-01	2023-02-01	imputed as midpoint of collection range
s0007_connelly_2024_zim	s0007_shinyanga_district_hospital_period8	Tanzania	shinyanga_district_hospital	-3.6	33.153			2023-03-01	2023-03-01	2023-03-01	imputed as midpoint of collection range
s0007_connelly_2024_zim	s0007_shinyanga_district_hospital_period9	Tanzania	shinyanga_district_hospital	-3.6	33.153			2023-04-01	2023-04-01	2023-04-01	imputed as midpoint of collection range
s0007_connelly_2024_zim	s0007_st_camiliusn_dipensary	Tanzania	st_camiliusn_dipensary	-6.19195	39.2272			2023-07-01	2023-07-01	2023-07-01	imputed as midpoint of collection range
s0007_connelly_2024_zim	s0007_triple_j_medical_services_period1	Tanzania	triple_j_medical_services	-6.25581	39.2589			2023-01-01	2023-01-01	2023-01-01	imputed as midpoint of collection range
s0007_connelly_2024_zim	s0007_triple_j_medical_services_period2	Tanzania	triple_j_medical_services	-6.25581	39.2589			2023-02-01	2023-02-01	2023-02-01	imputed as midpoint of collection range
s0007_connelly_2024_zim	s0007_triple_j_medical_services_period3	Tanzania	triple_j_medical_services	-6.25581	39.2589			2023-03-01	2023-03-01	2023-03-01	imputed as midpoint of collection range
s0007_connelly_2024_zim	s0007_triple_j_medical_services_period4	Tanzania	triple_j_medical_services	-6.25581	39.2589			2023-04-01	2023-04-01	2023-04-01	imputed as midpoint of collection range
s0007_connelly_2024_zim	s0007_triple_j_medical_services_period5	Tanzania	triple_j_medical_services	-6.25581	39.2589			2023-05-01	2023-05-01	2023-05-01	imputed as midpoint of collection range
s0007_connelly_2024_zim	s0007_triple_j_medical_services_period6	Tanzania	triple_j_medical_services	-6.25581	39.2589			2023-06-01	2023-06-01	2023-06-01	imputed as midpoint of collection range
s0007_connelly_2024_zim	s0007_triple_j_medical_services_period7	Tanzania	triple_j_medical_services	-6.25581	39.2589			2023-07-01	2023-07-01	2023-07-01	imputed as midpoint of collection range
s0007_connelly_2024_zim	s0007_triple_j_medical_services_period8	Tanzania	triple_j_medical_services	-6.25581	39.2589			2023-08-01	2023-08-01	2023-08-01	imputed as midpoint of collection range
s0007_connelly_2024_zim	s0007_triple_j_medical_services_period9	Tanzania	triple_j_medical_services	-6.25581	39.2589			2023-09-01	2023-09-01	2023-09-01	imputed as midpoint of collection range
s0007_connelly_2024_zim	s0007_uhuru_health_center_period1	Tanzania	uhuru_health_center	-6.82517	37.6657			2022-08-01	2022-08-01	2022-08-01	imputed as midpoint of collection range
s0007_connelly_2024_zim	s0007_uhuru_health_center_period10	Tanzania	uhuru_health_center	-6.82517	37.6657			2023-06-01	2023-06-01	2023-06-01	imputed as midpoint of collection range
s0007_connelly_2024_zim	s0007_uhuru_health_center_period11	Tanzania	uhuru_health_center	-6.82517	37.6657			2023-07-01	2023-07-01	2023-07-01	imputed as midpoint of collection range
s0007_connelly_2024_zim	s0007_uhuru_health_center_period12	Tanzania	uhuru_health_center	-6.82517	37.6657			2023-08-01	2023-08-01	2023-08-01	imputed as midpoint of collection range
s0007_connelly_2024_zim	s0007_uhuru_health_center_period13	Tanzania	uhuru_health_center	-6.82517	37.6657			2023-09-01	2023-09-01	2023-09-01	imputed as midpoint of collection range
s0007_connelly_2024_zim	s0007_uhuru_health_center_period14	Tanzania	uhuru_health_center	-6.82517	37.6657			2023-10-01	2023-10-01	2023-10-01	imputed as midpoint of collection range
s0007_connelly_2024_zim	s0007_uhuru_health_center_period15	Tanzania	uhuru_health_center	-6.82517	37.6657			2023-11-01	2023-11-01	2023-11-01	imputed as midpoint of collection range
s0007_connelly_2024_zim	s0007_uhuru_health_center_period16	Tanzania	uhuru_health_center	-6.82517	37.6657			2023-12-01	2023-12-01	2023-12-01	imputed as midpoint of collection range
s0007_connelly_2024_zim	s0007_uhuru_health_center_period17	Tanzania	uhuru_health_center	-6.82517	37.6657			2024-01-01	2024-01-01	2024-01-01	imputed as midpoint of collection range
s0007_connelly_2024_zim	s0007_uhuru_health_center_period2	Tanzania	uhuru_health_center	-6.82517	37.6657			2022-09-01	2022-09-01	2022-09-01	imputed as midpoint of collection range
s0007_connelly_2024_zim	s0007_uhuru_health_center_period3	Tanzania	uhuru_health_center	-6.82517	37.6657			2022-10-01	2022-10-01	2022-10-01	imputed as midpoint of collection range
s0007_connelly_2024_zim	s0007_uhuru_health_center_period4	Tanzania	uhuru_health_center	-6.82517	37.6657			2022-11-01	2022-11-01	2022-11-01	imputed as midpoint of collection range
s0007_connelly_2024_zim	s0007_uhuru_health_center_period5	Tanzania	uhuru_health_center	-6.82517	37.6657			2022-12-01	2022-12-01	2022-12-01	imputed as midpoint of collection range
s0007_connelly_2024_zim	s0007_uhuru_health_center_period6	Tanzania	uhuru_health_center	-6.82517	37.6657			2023-01-01	2023-01-01	2023-01-01	imputed as midpoint of collection range
s0007_connelly_2024_zim	s0007_uhuru_health_center_period7	Tanzania	uhuru_health_center	-6.82517	37.6657			2023-02-01	2023-02-01	2023-02-01	imputed as midpoint of collection range
s0007_connelly_2024_zim	s0007_uhuru_health_center_period8	Tanzania	uhuru_health_center	-6.82517	37.6657			2023-04-01	2023-04-01	2023-04-01	imputed as midpoint of collection range
s0007_connelly_2024_zim	s0007_uhuru_health_center_period9	Tanzania	uhuru_health_center	-6.82517	37.6657			2023-05-01	2023-05-01	2023-05-01	imputed as midpoint of collection range
s0007_connelly_2024_zim	s0007_umbuji_period1	Tanzania	umbuji	-6.11846	39.3694			2023-02-01	2023-02-01	2023-02-01	imputed as midpoint of collection range
s0007_connelly_2024_zim	s0007_umbuji_period2	Tanzania	umbuji	-6.11846	39.3694			2023-05-01	2023-05-01	2023-05-01	imputed as midpoint of collection range
s0007_connelly_2024_zim	s0007_unone_dispensary__kilosa_district__period1	Tanzania	unone_dispensary__kilosa_district_	-6.5959	37.0767			2023-04-01	2023-04-01	2023-04-01	imputed as midpoint of collection range
s0007_connelly_2024_zim	s0007_unone_dispensary__kilosa_district__period2	Tanzania	unone_dispensary__kilosa_district_	-6.5959	37.0767			2023-05-01	2023-05-01	2023-05-01	imputed as midpoint of collection range
s0007_connelly_2024_zim	s0007_unone_dispensary__kilosa_district__period3	Tanzania	unone_dispensary__kilosa_district_	-6.5959	37.0767			2023-06-01	2023-06-01	2023-06-01	imputed as midpoint of collection range
s0007_connelly_2024_zim	s0007_unone_dispensary__kilosa_district__period4	Tanzania	unone_dispensary__kilosa_district_	-6.5959	37.0767			2023-07-01	2023-07-01	2023-07-01	imputed as midpoint of collection range
s0007_connelly_2024_zim	s0007_unone_dispensary__kilosa_district__period5	Tanzania	unone_dispensary__kilosa_district_	-6.5959	37.0767			2023-08-01	2023-08-01	2023-08-01	imputed as midpoint of collection range
s0007_connelly_2024_zim	s0007_upenja_period1	Tanzania	upenja	-5.98291	39.3149			2022-12-01	2022-12-01	2022-12-01	imputed as midpoint of collection range
s0007_connelly_2024_zim	s0007_upenja_period3	Tanzania	upenja	-5.98291	39.3149			2023-02-01	2023-02-01	2023-02-01	imputed as midpoint of collection range
s0007_connelly_2024_zim	s0007_upenja_period4	Tanzania	upenja	-5.98291	39.3149			2023-03-01	2023-03-01	2023-03-01	imputed as midpoint of collection range
s0007_connelly_2024_zim	s0007_upenja_period5	Tanzania	upenja	-5.98291	39.3149			2023-05-01	2023-05-01	2023-05-01	imputed as midpoint of collection range
s0007_connelly_2024_zim	s0007_upenja_period6	Tanzania	upenja	-5.98291	39.3149			2023-06-01	2023-06-01	2023-06-01	imputed as midpoint of collection range
s0007_connelly_2024_zim	s0007_upenja_period7	Tanzania	upenja	-5.98291	39.3149			2023-07-01	2023-07-01	2023-07-01	imputed as midpoint of collection range
s0007_connelly_2024_zim	s0007_ushetu_district_hospital_period1	Tanzania	ushetu_district_hospital	-4.12183	32.3909			2022-04-01	2022-04-01	2022-04-01	imputed as midpoint of collection range
s0007_connelly_2024_zim	s0007_ushetu_district_hospital_period10	Tanzania	ushetu_district_hospital	-4.12183	32.3909			2023-04-01	2023-04-01	2023-04-01	imputed as midpoint of collection range
s0007_connelly_2024_zim	s0007_ushetu_district_hospital_period11	Tanzania	ushetu_district_hospital	-4.12183	32.3909			2023-05-01	2023-05-01	2023-05-01	imputed as midpoint of collection range
s0007_connelly_2024_zim	s0007_ushetu_district_hospital_period12	Tanzania	ushetu_district_hospital	-4.12183	32.3909			2023-08-01	2023-08-01	2023-08-01	imputed as midpoint of collection range
s0007_connelly_2024_zim	s0007_ushetu_district_hospital_period13	Tanzania	ushetu_district_hospital	-4.12183	32.3909			2023-09-01	2023-09-01	2023-09-01	imputed as midpoint of collection range
s0007_connelly_2024_zim	s0007_ushetu_district_hospital_period14	Tanzania	ushetu_district_hospital	-4.12183	32.3909			2023-10-01	2023-10-01	2023-10-01	imputed as midpoint of collection range
s0007_connelly_2024_zim	s0007_ushetu_district_hospital_period15	Tanzania	ushetu_district_hospital	-4.12183	32.3909			2023-11-01	2023-11-01	2023-11-01	imputed as midpoint of collection range
s0007_connelly_2024_zim	s0007_ushetu_district_hospital_period16	Tanzania	ushetu_district_hospital	-4.12183	32.3909			2023-12-01	2023-12-01	2023-12-01	imputed as midpoint of collection range
s0007_connelly_2024_zim	s0007_ushetu_district_hospital_period2	Tanzania	ushetu_district_hospital	-4.12183	32.3909			2022-07-01	2022-07-01	2022-07-01	imputed as midpoint of collection range
s0007_connelly_2024_zim	s0007_ushetu_district_hospital_period3	Tanzania	ushetu_district_hospital	-4.12183	32.3909			2022-08-01	2022-08-01	2022-08-01	imputed as midpoint of collection range
s0007_connelly_2024_zim	s0007_ushetu_district_hospital_period4	Tanzania	ushetu_district_hospital	-4.12183	32.3909			2022-09-01	2022-09-01	2022-09-01	imputed as midpoint of collection range
s0007_connelly_2024_zim	s0007_ushetu_district_hospital_period5	Tanzania	ushetu_district_hospital	-4.12183	32.3909			2022-10-01	2022-10-01	2022-10-01	imputed as midpoint of collection range
s0007_connelly_2024_zim	s0007_ushetu_district_hospital_period6	Tanzania	ushetu_district_hospital	-4.12183	32.3909			2022-12-01	2022-12-01	2022-12-01	imputed as midpoint of collection range
s0007_connelly_2024_zim	s0007_ushetu_district_hospital_period7	Tanzania	ushetu_district_hospital	-4.12183	32.3909			2023-01-01	2023-01-01	2023-01-01	imputed as midpoint of collection range
s0007_connelly_2024_zim	s0007_ushetu_district_hospital_period8	Tanzania	ushetu_district_hospital	-4.12183	32.3909			2023-02-01	2023-02-01	2023-02-01	imputed as midpoint of collection range
s0007_connelly_2024_zim	s0007_ushetu_district_hospital_period9	Tanzania	ushetu_district_hospital	-4.12183	32.3909			2023-03-01	2023-03-01	2023-03-01	imputed as midpoint of collection range
s0007_connelly_2024_zim	s0007_utapoa_dispensary_period1	Tanzania	utapoa_dispensary	-6.16234	39.2089			2022-05-01	2022-05-01	2022-05-01	imputed as midpoint of collection range
s0007_connelly_2024_zim	s0007_utapoa_dispensary_period10	Tanzania	utapoa_dispensary	-6.16234	39.2089			2023-06-01	2023-06-01	2023-06-01	imputed as midpoint of collection range
s0007_connelly_2024_zim	s0007_utapoa_dispensary_period11	Tanzania	utapoa_dispensary	-6.16234	39.2089			2023-07-01	2023-07-01	2023-07-01	imputed as midpoint of collection range
s0007_connelly_2024_zim	s0007_utapoa_dispensary_period12	Tanzania	utapoa_dispensary	-6.16234	39.2089			2023-08-01	2023-08-01	2023-08-01	imputed as midpoint of collection range
s0007_connelly_2024_zim	s0007_utapoa_dispensary_period13	Tanzania	utapoa_dispensary	-6.16234	39.2089			2023-11-01	2023-11-01	2023-11-01	imputed as midpoint of collection range
s0007_connelly_2024_zim	s0007_utapoa_dispensary_period2	Tanzania	utapoa_dispensary	-6.16234	39.2089			2022-06-01	2022-06-01	2022-06-01	imputed as midpoint of collection range
s0007_connelly_2024_zim	s0007_utapoa_dispensary_period3	Tanzania	utapoa_dispensary	-6.16234	39.2089			2022-07-01	2022-07-01	2022-07-01	imputed as midpoint of collection range
s0007_connelly_2024_zim	s0007_utapoa_dispensary_period4	Tanzania	utapoa_dispensary	-6.16234	39.2089			2022-09-01	2022-09-01	2022-09-01	imputed as midpoint of collection range
s0007_connelly_2024_zim	s0007_utapoa_dispensary_period5	Tanzania	utapoa_dispensary	-6.16234	39.2089			2023-01-01	2023-01-01	2023-01-01	imputed as midpoint of collection range
s0007_connelly_2024_zim	s0007_utapoa_dispensary_period6	Tanzania	utapoa_dispensary	-6.16234	39.2089			2023-02-01	2023-02-01	2023-02-01	imputed as midpoint of collection range
s0007_connelly_2024_zim	s0007_utapoa_dispensary_period7	Tanzania	utapoa_dispensary	-6.16234	39.2089			2023-03-01	2023-03-01	2023-03-01	imputed as midpoint of collection range
s0007_connelly_2024_zim	s0007_utapoa_dispensary_period8	Tanzania	utapoa_dispensary	-6.16234	39.2089			2023-04-01	2023-04-01	2023-04-01	imputed as midpoint of collection range
s0007_connelly_2024_zim	s0007_utapoa_dispensary_period9	Tanzania	utapoa_dispensary	-6.16234	39.2089			2023-05-01	2023-05-01	2023-05-01	imputed as midpoint of collection range
s0007_connelly_2024_zim	s0007_uzini_period1	Tanzania	uzini	-6.07339	39.3292			2022-12-01	2022-12-01	2022-12-01	imputed as midpoint of collection range
s0007_connelly_2024_zim	s0007_uzini_period2	Tanzania	uzini	-6.07339	39.3292			2023-01-01	2023-01-01	2023-01-01	imputed as midpoint of collection range
s0007_connelly_2024_zim	s0007_uzini_period3	Tanzania	uzini	-6.07339	39.3292			2023-02-01	2023-02-01	2023-02-01	imputed as midpoint of collection range
s0007_connelly_2024_zim	s0007_uzini_period4	Tanzania	uzini	-6.07339	39.3292			2023-04-01	2023-04-01	2023-04-01	imputed as midpoint of collection range
s0007_connelly_2024_zim	s0007_uzini_period5	Tanzania	uzini	-6.07339	39.3292			2023-05-01	2023-05-01	2023-05-01	imputed as midpoint of collection range
s0007_connelly_2024_zim	s0007_uzini_period6	Tanzania	uzini	-6.07339	39.3292			2023-06-01	2023-06-01	2023-06-01	imputed as midpoint of collection range
s0007_connelly_2024_zim	s0007_uzini_period7	Tanzania	uzini	-6.07339	39.3292			2023-07-01	2023-07-01	2023-07-01	imputed as midpoint of collection range
s0007_connelly_2024_zim	s0007_uzini_period8	Tanzania	uzini	-6.07339	39.3292			2023-08-01	2023-08-01	2023-08-01	imputed as midpoint of collection range
s0007_connelly_2024_zim	s0007_ziwani_polisi_period1	Tanzania	ziwani_polisi	-6.17206	39.2045			2022-10-01	2022-10-01	2022-10-01	imputed as midpoint of collection range
s0007_connelly_2024_zim	s0007_ziwani_polisi_period10	Tanzania	ziwani_polisi	-6.17206	39.2045			2023-09-01	2023-09-01	2023-09-01	imputed as midpoint of collection range
s0007_connelly_2024_zim	s0007_ziwani_polisi_period11	Tanzania	ziwani_polisi	-6.17206	39.2045			2023-10-01	2023-10-01	2023-10-01	imputed as midpoint of collection range
s0007_connelly_2024_zim	s0007_ziwani_polisi_period2	Tanzania	ziwani_polisi	-6.17206	39.2045			2022-12-01	2022-12-01	2022-12-01	imputed as midpoint of collection range
s0007_connelly_2024_zim	s0007_ziwani_polisi_period3	Tanzania	ziwani_polisi	-6.17206	39.2045			2023-01-01	2023-01-01	2023-01-01	imputed as midpoint of collection range
s0007_connelly_2024_zim	s0007_ziwani_polisi_period4	Tanzania	ziwani_polisi	-6.17206	39.2045			2023-02-01	2023-02-01	2023-02-01	imputed as midpoint of collection range
s0007_connelly_2024_zim	s0007_ziwani_polisi_period5	Tanzania	ziwani_polisi	-6.17206	39.2045			2023-03-01	2023-03-01	2023-03-01	imputed as midpoint of collection range
s0007_connelly_2024_zim	s0007_ziwani_polisi_period6	Tanzania	ziwani_polisi	-6.17206	39.2045			2023-04-01	2023-04-01	2023-04-01	imputed as midpoint of collection range
s0007_connelly_2024_zim	s0007_ziwani_polisi_period7	Tanzania	ziwani_polisi	-6.17206	39.2045			2023-05-01	2023-05-01	2023-05-01	imputed as midpoint of collection range
s0007_connelly_2024_zim	s0007_ziwani_polisi_period8	Tanzania	ziwani_polisi	-6.17206	39.2045			2023-06-01	2023-06-01	2023-06-01	imputed as midpoint of collection range
s0007_connelly_2024_zim	s0007_ziwani_polisi_period9	Tanzania	ziwani_polisi	-6.17206	39.2045			2023-07-01	2023-07-01	2023-07-01	imputed as midpoint of collection range
s0007_connelly_2024_zim	s0007_znz_clinic_period1	Tanzania	znz_clinic	-6.1485	39.2536			2022-12-01	2022-12-01	2022-12-01	imputed as midpoint of collection range
s0007_connelly_2024_zim	s0007_znz_clinic_period2	Tanzania	znz_clinic	-6.1485	39.2536			2023-01-01	2023-01-01	2023-01-01	imputed as midpoint of collection range
s0007_connelly_2024_zim	s0007_znz_clinic_period3	Tanzania	znz_clinic	-6.1485	39.2536			2023-04-01	2023-04-01	2023-04-01	imputed as midpoint of collection range
s0007_connelly_2024_zim	s0007_znz_clinic_period4	Tanzania	znz_clinic	-6.1485	39.2536			2023-05-01	2023-05-01	2023-05-01	imputed as midpoint of collection range
s0007_connelly_2024_zim	s0007_znz_clinic_period5	Tanzania	znz_clinic	-6.1485	39.2536			2023-07-01	2023-07-01	2023-07-01	imputed as midpoint of collection range
s0007_connelly_2024_zim	s0007_znz_clinic_period6	Tanzania	znz_clinic	-6.1485	39.2536			2023-08-01	2023-08-01	2023-08-01	imputed as midpoint of collection range
s0010_karamoko_mgem_unpub	s0010_Bafoulabe	Mali	Bafoulabe	13.2049	-10.4515			2023-01-01	2023-01-01	2023-01-01	imputed as midpoint of collection range
s0010_karamoko_mgem_unpub	s0010_Bamako	Mali	Bamako	12.6029	-7.96582			2023-01-01	2023-01-01	2023-01-01	imputed as midpoint of collection range
s0010_karamoko_mgem_unpub	s0010_Dioila	Mali	Dioila	12.4962	-6.79582			2023-01-01	2023-01-01	2023-01-01	imputed as midpoint of collection range
s0010_karamoko_mgem_unpub	s0010_Dire	Mali	Dire	16.2606	-3.394			2023-01-01	2023-01-01	2023-01-01	imputed as midpoint of collection range
s0010_karamoko_mgem_unpub	s0010_Djenne	Mali	Djenne	13.9058	-4.56178			2023-01-01	2023-01-01	2023-01-01	imputed as midpoint of collection range
s0010_karamoko_mgem_unpub	s0010_Gao	Mali	Gao	16.2632	-0.0393319			2023-01-01	2023-01-01	2023-01-01	imputed as midpoint of collection range
s0010_karamoko_mgem_unpub	s0010_Kidal	Mali	Kidal	18.4415	1.41243			2023-01-01	2023-01-01	2023-01-01	imputed as midpoint of collection range
s0010_karamoko_mgem_unpub	s0010_Kita	Mali	Kita	13.0417	-9.49368			2023-01-01	2023-01-01	2023-01-01	imputed as midpoint of collection range
s0010_karamoko_mgem_unpub	s0010_Kolondieba	Mali	Kolondieba	11.0979	-6.89641			2023-01-01	2023-01-01	2023-01-01	imputed as midpoint of collection range
s0010_karamoko_mgem_unpub	s0010_Nioro	Mali	Nioro	15.2265	-9.58401			2023-01-01	2023-01-01	2023-01-01	imputed as midpoint of collection range
s0010_karamoko_mgem_unpub	s0010_Segou	Mali	Segou	13.3948	-6.14371			2023-01-01	2023-01-01	2023-01-01	imputed as midpoint of collection range
s0010_karamoko_mgem_unpub	s0010_Taoudeni	Mali	Taoudeni	22.6765	-3.97891			2023-01-01	2023-01-01	2023-01-01	imputed as midpoint of collection range
s0010_karamoko_mgem_unpub	s0010_Yelimane	Mali	Yelimane	15.1177	-10.5738			2023-01-01	2023-01-01	2023-01-01	imputed as midpoint of collection range
s0011_jacques_mari_gmms_unpub	s0011_Melen_period1	Gabon	Melen	0.400097	9.51628			2021-01-01	2021-01-01	2021-01-01	imputed as midpoint of collection range
s0011_jacques_mari_gmms_unpub	s0011_Melen_period2	Gabon	Melen	0.400097	9.51628			2022-01-01	2022-01-01	2022-01-01	imputed as midpoint of collection range
s0011_jacques_mari_gmms_unpub	s0011_Melen_period3	Gabon	Melen	0.400097	9.51628			2023-01-01	2023-01-01	2023-01-01	imputed as midpoint of collection range
s0012_tes_kagera_tza	s0012_Bukangara_Medical_Center	Tanzania	Bukangara Medical Center	-1.71981	31.0248			2021-04-22	2021-09-02	2021-06-27	imputed as midpoint of collection range
s0013_msmt_tza_21	s0013_bkg	Tanzania	bkg	-1.7192	31.0243			2021-01-01	2021-01-01	2021-01-01	imputed as midpoint of collection range
s0013_msmt_tza_21	s0013_but	Tanzania	but	-1.49015	31.4988			2021-01-01	2021-01-01	2021-01-01	imputed as midpoint of collection range
s0013_msmt_tza_21	s0013_buz	Tanzania	buz	-1.1601	31.8126			2021-01-01	2021-01-01	2021-01-01	imputed as midpoint of collection range
s0013_msmt_tza_21	s0013_bwg	Tanzania	bwg	-5.31678	36.5945			2021-01-01	2021-01-01	2021-01-01	imputed as midpoint of collection range
s0013_msmt_tza_21	s0013_chp	Tanzania	chp	-6.8953	36.0441			2021-01-01	2021-01-01	2021-01-01	imputed as midpoint of collection range
s0013_msmt_tza_21	s0013_chr	Tanzania	chr	-6.92326	39.2555			2021-01-01	2021-01-01	2021-01-01	imputed as midpoint of collection range
s0013_msmt_tza_21	s0013_chz	Tanzania	chz	-6.15985	36.23			2021-01-01	2021-01-01	2021-01-01	imputed as midpoint of collection range
s0013_msmt_tza_21	s0013_cmz	Tanzania	cmz	-6.95058	39.2281			2021-01-01	2021-01-01	2021-01-01	imputed as midpoint of collection range
s0013_msmt_tza_21	s0013_ctr	Tanzania	ctr	-1.8999	33.3941			2021-01-01	2021-01-01	2021-01-01	imputed as midpoint of collection range
s0013_msmt_tza_21	s0013_cvu	Tanzania	cvu	-2.49757	30.5986			2021-01-01	2021-01-01	2021-01-01	imputed as midpoint of collection range
s0013_msmt_tza_21	s0013_eng	Tanzania	eng	-5.54393	36.4579			2021-01-01	2021-01-01	2021-01-01	imputed as midpoint of collection range
s0013_msmt_tza_21	s0013_gba	Tanzania	gba	-6.74071	39.1578			2021-01-01	2021-01-01	2021-01-01	imputed as midpoint of collection range
s0013_msmt_tza_21	s0013_gug	Tanzania	gug	-4.58989	37.8788			2021-01-01	2021-01-01	2021-01-01	imputed as midpoint of collection range
s0013_msmt_tza_21	s0013_hdr	Tanzania	hdr	-4.50859	37.9111			2021-01-01	2021-01-01	2021-01-01	imputed as midpoint of collection range
s0013_msmt_tza_21	s0013_ibg	Tanzania	ibg	-6.22457	36.471			2021-01-01	2021-01-01	2021-01-01	imputed as midpoint of collection range
s0013_msmt_tza_21	s0013_igu	Tanzania	igu	-3.99567	33.7076			2021-01-01	2021-01-01	2021-01-01	imputed as midpoint of collection range
s0013_msmt_tza_21	s0013_igw	Tanzania	igw	-4.74766	33.6055			2021-01-01	2021-01-01	2021-01-01	imputed as midpoint of collection range
s0013_msmt_tza_21	s0013_ikd	Tanzania	ikd	-9.08124	35.2377			2021-01-01	2021-01-01	2021-01-01	imputed as midpoint of collection range
s0013_msmt_tza_21	s0013_ikn	Tanzania	ikn	-8.9873	32.4135			2021-01-01	2021-01-01	2021-01-01	imputed as midpoint of collection range
s0013_msmt_tza_21	s0013_ipn	Tanzania	ipn	-9.1279	32.7933			2021-01-01	2021-01-01	2021-01-01	imputed as midpoint of collection range
s0013_msmt_tza_21	s0013_isa	Tanzania	isa	-9.15992	32.5174			2021-01-01	2021-01-01	2021-01-01	imputed as midpoint of collection range
s0013_msmt_tza_21	s0013_iwl	Tanzania	iwl	-10.3722	34.6125			2021-01-01	2021-01-01	2021-01-01	imputed as midpoint of collection range
s0013_msmt_tza_21	s0013_izg	Tanzania	izg	-5.26207	32.2816			2021-01-01	2021-01-01	2021-01-01	imputed as midpoint of collection range
s0013_msmt_tza_21	s0013_izi	Tanzania	izi	-5.2192	32.4066			2021-01-01	2021-01-01	2021-01-01	imputed as midpoint of collection range
s0013_msmt_tza_21	s0013_kal	Tanzania	kal	-4.43566	38.0856			2021-01-01	2021-01-01	2021-01-01	imputed as midpoint of collection range
s0013_msmt_tza_21	s0013_kan	Tanzania	kan	-10.7247	38.9785			2021-01-01	2021-01-01	2021-01-01	imputed as midpoint of collection range
s0013_msmt_tza_21	s0013_kap	Tanzania	kap	-8.06515	32.6848			2021-01-01	2021-01-01	2021-01-01	imputed as midpoint of collection range
s0013_msmt_tza_21	s0013_kas	Tanzania	kas	-5.11701	33.1164			2021-01-01	2021-01-01	2021-01-01	imputed as midpoint of collection range
s0013_msmt_tza_21	s0013_kbd	Tanzania	kbd	-6.88976	39.3389			2021-01-01	2021-01-01	2021-01-01	imputed as midpoint of collection range
s0013_msmt_tza_21	s0013_kgb	Tanzania	kgb	-5.11685	33.1162			2021-01-01	2021-01-01	2021-01-01	imputed as midpoint of collection range
s0013_msmt_tza_21	s0013_kgl	Tanzania	kgl	-10.3795	34.7174			2021-01-01	2021-01-01	2021-01-01	imputed as midpoint of collection range
s0013_msmt_tza_21	s0013_kgr	Tanzania	kgr	-3.6557	37.59			2021-01-01	2021-01-01	2021-01-01	imputed as midpoint of collection range
s0013_msmt_tza_21	s0013_kjg	Tanzania	kjg	-5.40042	37.1856			2021-01-01	2021-01-01	2021-01-01	imputed as midpoint of collection range
s0013_msmt_tza_21	s0013_knm	Tanzania	knm	-1.3842	34.4058			2021-01-01	2021-01-01	2021-01-01	imputed as midpoint of collection range
s0013_msmt_tza_21	s0013_kpt	Tanzania	kpt	-9.47401	33.669			2021-01-01	2021-01-01	2021-01-01	imputed as midpoint of collection range
s0013_msmt_tza_21	s0013_ksr	Tanzania	ksr	-2.10853	33.2196			2021-01-01	2021-01-01	2021-01-01	imputed as midpoint of collection range
s0013_msmt_tza_21	s0013_kta	Tanzania	kta	-4.80831	37.1571			2021-01-01	2021-01-01	2021-01-01	imputed as midpoint of collection range
s0013_msmt_tza_21	s0013_ktb	Tanzania	ktb	-4.91999	37.3032			2021-01-01	2021-01-01	2021-01-01	imputed as midpoint of collection range
s0013_msmt_tza_21	s0013_kwe	Tanzania	kwe	-6.73914	39.2268			2021-01-01	2021-01-01	2021-01-01	imputed as midpoint of collection range
s0013_msmt_tza_21	s0013_kyk	Tanzania	kyk	-1.25452	31.4204			2021-01-01	2021-01-01	2021-01-01	imputed as midpoint of collection range
s0013_msmt_tza_21	s0013_kzb	Tanzania	kzb	-2.81081	31.6887			2021-01-01	2021-01-01	2021-01-01	imputed as midpoint of collection range
s0013_msmt_tza_21	s0013_les	Tanzania	les	-5.52573	37.2224			2021-01-01	2021-01-01	2021-01-01	imputed as midpoint of collection range
s0013_msmt_tza_21	s0013_lia	Tanzania	lia	-10.3784	34.7842			2021-01-01	2021-01-01	2021-01-01	imputed as midpoint of collection range
s0013_msmt_tza_21	s0013_lig	Tanzania	lig	-10.38	34.8475			2021-01-01	2021-01-01	2021-01-01	imputed as midpoint of collection range
s0013_msmt_tza_21	s0013_lms	Tanzania	lms	-10.917	38.0215			2021-01-01	2021-01-01	2021-01-01	imputed as midpoint of collection range
s0013_msmt_tza_21	s0013_loj	Tanzania	loj	-6.86706	36.0113			2021-01-01	2021-01-01	2021-01-01	imputed as midpoint of collection range
s0013_msmt_tza_21	s0013_lui	Tanzania	lui	-10.3852	34.7483			2021-01-01	2021-01-01	2021-01-01	imputed as midpoint of collection range
s0013_msmt_tza_21	s0013_luk	Tanzania	luk	-5.72426	35.5056			2021-01-01	2021-01-01	2021-01-01	imputed as midpoint of collection range
s0013_msmt_tza_21	s0013_lun	Tanzania	lun	-11.1629	34.7397			2021-01-01	2021-01-01	2021-01-01	imputed as midpoint of collection range
s0013_msmt_tza_21	s0013_lym	Tanzania	lym	-3.22052	37.2559			2021-01-01	2021-01-01	2021-01-01	imputed as midpoint of collection range
s0013_msmt_tza_21	s0013_mab	Tanzania	mab	-5.19083	38.8423			2021-01-01	2021-01-01	2021-01-01	imputed as midpoint of collection range
s0013_msmt_tza_21	s0013_mad	Tanzania	mad	-9.1855	35.391			2021-01-01	2021-01-01	2021-01-01	imputed as midpoint of collection range
s0013_msmt_tza_21	s0013_maj	Tanzania	maj	-3.34385	37.3516			2021-01-01	2021-01-01	2021-01-01	imputed as midpoint of collection range
s0013_msmt_tza_21	s0013_mak	Tanzania	mak	-8.84705	34.827			2021-01-01	2021-01-01	2021-01-01	imputed as midpoint of collection range
s0013_msmt_tza_21	s0013_mal	Tanzania	mal	-7.2846	36.5027			2021-01-01	2021-01-01	2021-01-01	imputed as midpoint of collection range
s0013_msmt_tza_21	s0013_may	Tanzania	may	-4.34227	37.8404			2021-01-01	2021-01-01	2021-01-01	imputed as midpoint of collection range
s0013_msmt_tza_21	s0013_mbb	Tanzania	mbb	-10.6369	39.8537			2021-01-01	2021-01-01	2021-01-01	imputed as midpoint of collection range
s0013_msmt_tza_21	s0013_mbg	Tanzania	mbg	-8.35397	32.9101			2021-01-01	2021-01-01	2021-01-01	imputed as midpoint of collection range
s0013_msmt_tza_21	s0013_mbr	Tanzania	mbr	-6.4527	36.6296			2021-01-01	2021-01-01	2021-01-01	imputed as midpoint of collection range
s0013_msmt_tza_21	s0013_mbz	Tanzania	mbz	-6.78221	39.119			2021-01-01	2021-01-01	2021-01-01	imputed as midpoint of collection range
s0013_msmt_tza_21	s0013_mfn	Tanzania	mfn	-6.786	36.6376			2021-01-01	2021-01-01	2021-01-01	imputed as midpoint of collection range
s0013_msmt_tza_21	s0013_mgd	Tanzania	mgd	-5.1858	38.8564			2021-01-01	2021-01-01	2021-01-01	imputed as midpoint of collection range
s0013_msmt_tza_21	s0013_mgg	Tanzania	mgg	-4.95363	32.5265			2021-01-01	2021-01-01	2021-01-01	imputed as midpoint of collection range
s0013_msmt_tza_21	s0013_mgn	Tanzania	mgn	-1.5948	33.975			2021-01-01	2021-01-01	2021-01-01	imputed as midpoint of collection range
s0013_msmt_tza_21	s0013_mig	Tanzania	mig	-4.20857	33.3028			2021-01-01	2021-01-01	2021-01-01	imputed as midpoint of collection range
s0013_msmt_tza_21	s0013_mkn	Tanzania	mkn	-10.8216	38.6817			2021-01-01	2021-01-01	2021-01-01	imputed as midpoint of collection range
s0013_msmt_tza_21	s0013_mkt	Tanzania	mkt	-10.4901	39.8404			2021-01-01	2021-01-01	2021-01-01	imputed as midpoint of collection range
s0013_msmt_tza_21	s0013_mkw	Tanzania	mkw	-10.3978	39.3804			2021-01-01	2021-01-01	2021-01-01	imputed as midpoint of collection range
s0013_msmt_tza_21	s0013_mky	Tanzania	mky	-10.9837	39.3832			2021-01-01	2021-01-01	2021-01-01	imputed as midpoint of collection range
s0013_msmt_tza_21	s0013_mla	Tanzania	mla	-6.29997	36.7506			2021-01-01	2021-01-01	2021-01-01	imputed as midpoint of collection range
s0013_msmt_tza_21	s0013_mor	Tanzania	mor	-4.26812	38.0507			2021-01-01	2021-01-01	2021-01-01	imputed as midpoint of collection range
s0013_msmt_tza_21	s0013_mpd	Tanzania	mpd	-5.66364	35.354			2021-01-01	2021-01-01	2021-01-01	imputed as midpoint of collection range
s0013_msmt_tza_21	s0013_mpl	Tanzania	mpl	-10.751	39.1672			2021-01-01	2021-01-01	2021-01-01	imputed as midpoint of collection range
s0013_msmt_tza_21	s0013_mpy	Tanzania	mpy	-5.20949	38.8492			2021-01-01	2021-01-01	2021-01-01	imputed as midpoint of collection range
s0013_msmt_tza_21	s0013_mwa	Tanzania	mwa	-3.65493	37.5721			2021-01-01	2021-01-01	2021-01-01	imputed as midpoint of collection range
s0013_msmt_tza_21	s0013_mwg	Tanzania	mwg	-6.76687	39.2317			2021-01-01	2021-01-01	2021-01-01	imputed as midpoint of collection range
s0013_msmt_tza_21	s0013_ndd	Tanzania	ndd	-4.87333	36.7864			2021-01-01	2021-01-01	2021-01-01	imputed as midpoint of collection range
s0013_msmt_tza_21	s0013_ndg	Tanzania	ndg	-4.3855	38.061			2021-01-01	2021-01-01	2021-01-01	imputed as midpoint of collection range
s0013_msmt_tza_21	s0013_nhh	Tanzania	nhh	-6.58448	35.7452			2021-01-01	2021-01-01	2021-01-01	imputed as midpoint of collection range
s0013_msmt_tza_21	s0013_njh	Tanzania	njh	-9.33732	34.7683			2021-01-01	2021-01-01	2021-01-01	imputed as midpoint of collection range
s0013_msmt_tza_21	s0013_nkg	Tanzania	nkg	-10.2981	34.7307			2021-01-01	2021-01-01	2021-01-01	imputed as midpoint of collection range
s0013_msmt_tza_21	s0013_nmt	Tanzania	nmt	-1.51369	33.7957			2021-01-01	2021-01-01	2021-01-01	imputed as midpoint of collection range
s0013_msmt_tza_21	s0013_nsb	Tanzania	nsb	-1.80326	31.5502			2021-01-01	2021-01-01	2021-01-01	imputed as midpoint of collection range
s0013_msmt_tza_21	s0013_ntg	Tanzania	ntg	-2.49154	30.7071			2021-01-01	2021-01-01	2021-01-01	imputed as midpoint of collection range
s0013_msmt_tza_21	s0013_nya	Tanzania	nya	-1.4858	34.5523			2021-01-01	2021-01-01	2021-01-01	imputed as midpoint of collection range
s0013_msmt_tza_21	s0013_nyg	Tanzania	nyg	-1.96318	34.0114			2021-01-01	2021-01-01	2021-01-01	imputed as midpoint of collection range
s0013_msmt_tza_21	s0013_nyj	Tanzania	nyj	-8.94458	32.3727			2021-01-01	2021-01-01	2021-01-01	imputed as midpoint of collection range
s0013_msmt_tza_21	s0013_nyk	Tanzania	nyk	-4.49556	29.8888			2021-01-01	2021-01-01	2021-01-01	imputed as midpoint of collection range
s0013_msmt_tza_21	s0013_nys	Tanzania	nys	-1.50444	33.8057			2021-01-01	2021-01-01	2021-01-01	imputed as midpoint of collection range
s0013_msmt_tza_21	s0013_nyt	Tanzania	nyt	-2.00705	34.4972			2021-01-01	2021-01-01	2021-01-01	imputed as midpoint of collection range
s0013_msmt_tza_21	s0013_nzk	Tanzania	nzk	-8.77129	32.2037			2021-01-01	2021-01-01	2021-01-01	imputed as midpoint of collection range
s0013_msmt_tza_21	s0013_olt	Tanzania	olt	-5.51661	37.1173			2021-01-01	2021-01-01	2021-01-01	imputed as midpoint of collection range
s0013_msmt_tza_21	s0013_pas	Tanzania	pas	-3.37043	37.3388			2021-01-01	2021-01-01	2021-01-01	imputed as midpoint of collection range
s0013_msmt_tza_21	s0013_pnk	Tanzania	pnk	-1.14259	34.2233			2021-01-01	2021-01-01	2021-01-01	imputed as midpoint of collection range
s0013_msmt_tza_21	s0013_rrn	Tanzania	rrn	-1.20869	34.1003			2021-01-01	2021-01-01	2021-01-01	imputed as midpoint of collection range
s0013_msmt_tza_21	s0013_rsw	Tanzania	rsw	-1.78333	31.4933			2021-01-01	2021-01-01	2021-01-01	imputed as midpoint of collection range
s0013_msmt_tza_21	s0013_rud	Tanzania	rud	-6.96318	36.2539			2021-01-01	2021-01-01	2021-01-01	imputed as midpoint of collection range
s0013_msmt_tza_21	s0013_rug	Tanzania	rug	-1.11091	30.6725			2021-01-01	2021-01-01	2021-01-01	imputed as midpoint of collection range
s0013_msmt_tza_21	s0013_rwb	Tanzania	rwb	-1.50802	30.9059			2021-01-01	2021-01-01	2021-01-01	imputed as midpoint of collection range
s0013_msmt_tza_21	s0013_saj	Tanzania	saj	-8.72167	34.766			2021-01-01	2021-01-01	2021-01-01	imputed as midpoint of collection range
s0013_msmt_tza_21	s0013_sem	Tanzania	sem	-4.32727	32.6663			2021-01-01	2021-01-01	2021-01-01	imputed as midpoint of collection range
s0013_msmt_tza_21	s0013_sgy	Tanzania	sgy	-10.9014	38.3525			2021-01-01	2021-01-01	2021-01-01	imputed as midpoint of collection range
s0013_msmt_tza_21	s0013_suy	Tanzania	suy	-5.72675	37.0963			2021-01-01	2021-01-01	2021-01-01	imputed as midpoint of collection range
s0013_msmt_tza_21	s0013_tun	Tanzania	tun	-9.30175	32.7638			2021-01-01	2021-01-01	2021-01-01	imputed as midpoint of collection range
s0013_msmt_tza_21	s0013_tus	Tanzania	tus	-7.10063	39.4327			2021-01-01	2021-01-01	2021-01-01	imputed as midpoint of collection range
s0013_msmt_tza_21	s0013_udd	Tanzania	udd	-8.09646	32.6163			2021-01-01	2021-01-01	2021-01-01	imputed as midpoint of collection range
s0013_msmt_tza_21	s0013_uka	Tanzania	uka	-9.15963	35.2932			2021-01-01	2021-01-01	2021-01-01	imputed as midpoint of collection range
s0013_msmt_tza_21	s0013_usu	Tanzania	usu	-5.70737	32.9413			2021-01-01	2021-01-01	2021-01-01	imputed as midpoint of collection range
s0013_msmt_tza_21	s0013_utu	Tanzania	utu	-4.76087	33.4652			2021-01-01	2021-01-01	2021-01-01	imputed as midpoint of collection range
s0013_msmt_tza_21	s0013_vng	Tanzania	vng	-6.84802	39.2256			2021-01-01	2021-01-01	2021-01-01	imputed as midpoint of collection range
s0014_young_rwa_unpub	s0014_bugaragara_period1	Rwanda	bugaragara	-1.29073	30.4123			2022-09-25	2022-10-22	2022-10-09	imputed as midpoint of collection range
s0014_young_rwa_unpub	s0014_bugaragara_period2	Rwanda	bugaragara	-1.29073	30.4123			2022-10-22	2022-11-19	2022-11-05	imputed as midpoint of collection range
s0014_young_rwa_unpub	s0014_bugaragara_period3	Rwanda	bugaragara	-1.29073	30.4123			2022-11-19	2022-12-13	2022-12-01	imputed as midpoint of collection range
s0014_young_rwa_unpub	s0014_busanza_period1	Rwanda	busanza	-1.98012	30.1496			2022-05-20	2022-06-18	2022-06-03	imputed as midpoint of collection range
s0014_young_rwa_unpub	s0014_busanza_period2	Rwanda	busanza	-1.98012	30.1496			2022-06-04	2022-07-30	2022-07-02	imputed as midpoint of collection range
s0014_young_rwa_unpub	s0014_busanza_period3	Rwanda	busanza	-1.98012	30.1496			2022-07-16	2022-08-26	2022-08-05	imputed as midpoint of collection range
s0014_young_rwa_unpub	s0014_busanza_period4	Rwanda	busanza	-1.98012	30.1496			2022-08-26	2022-09-24	2022-09-09	imputed as midpoint of collection range
s0014_young_rwa_unpub	s0014_busanza_period5	Rwanda	busanza	-1.98012	30.1496			2022-09-10	2022-10-22	2022-10-01	imputed as midpoint of collection range
s0014_young_rwa_unpub	s0014_busanza_period6	Rwanda	busanza	-1.98012	30.1496			2022-10-08	2022-11-05	2022-10-22	imputed as midpoint of collection range
s0014_young_rwa_unpub	s0014_busanza_period7	Rwanda	busanza	-1.98012	30.1496			2022-11-05	2022-12-03	2022-11-19	imputed as midpoint of collection range
s0014_young_rwa_unpub	s0014_busanza_period8	Rwanda	busanza	-1.98012	30.1496			2022-12-05	2022-12-31	2022-12-18	imputed as midpoint of collection range
s0014_young_rwa_unpub	s0014_byahi	Rwanda	byahi	-1.66303	29.2796			2022-10-22	2022-12-31	2022-11-26	imputed as midpoint of collection range
s0014_young_rwa_unpub	s0014_gishubi_period1	Rwanda	gishubi	-2.58586	29.8732			2022-09-10	2022-09-24	2022-09-17	imputed as midpoint of collection range
s0014_young_rwa_unpub	s0014_gishubi_period2	Rwanda	gishubi	-2.58586	29.8732			2022-09-25	2022-10-09	2022-10-02	imputed as midpoint of collection range
s0014_young_rwa_unpub	s0014_gishubi_period3	Rwanda	gishubi	-2.58586	29.8732			2022-10-08	2022-10-22	2022-10-15	imputed as midpoint of collection range
s0014_young_rwa_unpub	s0014_gishubi_period4	Rwanda	gishubi	-2.58586	29.8732			2022-10-21	2022-11-19	2022-11-04	imputed as midpoint of collection range
s0014_young_rwa_unpub	s0014_gishubi_period5	Rwanda	gishubi	-2.58586	29.8732			2022-11-19	2022-12-31	2022-12-10	imputed as midpoint of collection range
s0014_young_rwa_unpub	s0014_giti_period1	Rwanda	giti	-1.7889	30.2123			2022-09-10	2022-09-24	2022-09-17	imputed as midpoint of collection range
s0014_young_rwa_unpub	s0014_giti_period2	Rwanda	giti	-1.7889	30.2123			2022-09-25	2022-10-22	2022-10-09	imputed as midpoint of collection range
s0014_young_rwa_unpub	s0014_giti_period3	Rwanda	giti	-1.7889	30.2123			2022-11-05	2022-11-19	2022-11-12	imputed as midpoint of collection range
s0014_young_rwa_unpub	s0014_giti_period4	Rwanda	giti	-1.7889	30.2123			2022-11-19	2022-12-19	2022-12-04	imputed as midpoint of collection range
s0014_young_rwa_unpub	s0014_giti_period5	Rwanda	giti	-1.7889	30.2123			2022-12-05	2022-12-31	2022-12-18	imputed as midpoint of collection range
s0014_young_rwa_unpub	s0014_jenda_period1	Rwanda	jenda	-2.33	29.5226			2022-11-05	2022-12-03	2022-11-19	imputed as midpoint of collection range
s0014_young_rwa_unpub	s0014_jenda_period2	Rwanda	jenda	-2.33	29.5226			2022-12-05	2022-12-31	2022-12-18	imputed as midpoint of collection range
s0014_young_rwa_unpub	s0014_kibingo	Rwanda	kibingo	-2.19952	29.2612			2022-10-09	2022-12-03	2022-11-06	imputed as midpoint of collection range
s0014_young_rwa_unpub	s0014_masaka_period1	Rwanda	masaka	-2.00395	30.2285			2022-05-06	2022-06-03	2022-05-20	imputed as midpoint of collection range
s0014_young_rwa_unpub	s0014_masaka_period2	Rwanda	masaka	-2.00395	30.2285			2022-05-20	2022-06-18	2022-06-03	imputed as midpoint of collection range
s0014_young_rwa_unpub	s0014_masaka_period3	Rwanda	masaka	-2.00395	30.2285			2022-05-20	2022-07-30	2022-06-25	imputed as midpoint of collection range
s0014_young_rwa_unpub	s0014_masaka_period4	Rwanda	masaka	-2.00395	30.2285			2022-07-16	2022-09-10	2022-08-13	imputed as midpoint of collection range
s0014_young_rwa_unpub	s0014_masaka_period5	Rwanda	masaka	-2.00395	30.2285			2022-08-27	2022-09-24	2022-09-10	imputed as midpoint of collection range
s0014_young_rwa_unpub	s0014_masaka_period6	Rwanda	masaka	-2.00395	30.2285			2022-09-25	2022-11-05	2022-10-15	imputed as midpoint of collection range
s0014_young_rwa_unpub	s0014_masaka_period7	Rwanda	masaka	-2.00395	30.2285			2022-11-05	2022-12-03	2022-11-19	imputed as midpoint of collection range
s0014_young_rwa_unpub	s0014_masaka_period8	Rwanda	masaka	-2.00395	30.2285			2022-12-05	2022-12-31	2022-12-18	imputed as midpoint of collection range
s0014_young_rwa_unpub	s0014_mushubati_period1	Rwanda	mushubati	-2.01275	29.3999			2022-10-08	2022-10-22	2022-10-15	imputed as midpoint of collection range
s0014_young_rwa_unpub	s0014_mushubati_period2	Rwanda	mushubati	-2.01275	29.3999			2022-10-21	2022-11-04	2022-10-28	imputed as midpoint of collection range
s0014_young_rwa_unpub	s0014_mushubati_period3	Rwanda	mushubati	-2.01275	29.3999			2022-11-19	2022-12-03	2022-11-26	imputed as midpoint of collection range
s0014_young_rwa_unpub	s0014_mushubati_period4	Rwanda	mushubati	-2.01275	29.3999			2022-12-05	2022-12-19	2022-12-12	imputed as midpoint of collection range
s0014_young_rwa_unpub	s0014_mushubati_period5	Rwanda	mushubati	-2.01275	29.3999			2022-12-17	2022-12-31	2022-12-24	imputed as midpoint of collection range
s0014_young_rwa_unpub	s0014_ntarama_period1	Rwanda	ntarama	-2.10874	30.0655			2022-05-20	2022-06-03	2022-05-27	imputed as midpoint of collection range
s0014_young_rwa_unpub	s0014_ntarama_period2	Rwanda	ntarama	-2.10874	30.0655			2022-06-04	2022-06-18	2022-06-11	imputed as midpoint of collection range
s0014_young_rwa_unpub	s0014_ntarama_period3	Rwanda	ntarama	-2.10874	30.0655			2022-06-18	2022-07-30	2022-07-09	imputed as midpoint of collection range
s0014_young_rwa_unpub	s0014_ntarama_period4	Rwanda	ntarama	-2.10874	30.0655			2022-07-29	2022-08-26	2022-08-12	imputed as midpoint of collection range
s0014_young_rwa_unpub	s0014_ntarama_period5	Rwanda	ntarama	-2.10874	30.0655			2022-08-27	2022-09-24	2022-09-10	imputed as midpoint of collection range
s0014_young_rwa_unpub	s0014_nyacyonga_period1	Rwanda	nyacyonga	-1.86805	30.0842			2022-05-06	2022-06-03	2022-05-20	imputed as midpoint of collection range
s0014_young_rwa_unpub	s0014_nyacyonga_period2	Rwanda	nyacyonga	-1.86805	30.0842			2022-06-04	2022-07-02	2022-06-18	imputed as midpoint of collection range
s0014_young_rwa_unpub	s0014_nyacyonga_period3	Rwanda	nyacyonga	-1.86805	30.0842			2022-06-18	2022-07-30	2022-07-09	imputed as midpoint of collection range
s0014_young_rwa_unpub	s0014_nyacyonga_period4	Rwanda	nyacyonga	-1.86805	30.0842			2022-07-29	2022-08-26	2022-08-12	imputed as midpoint of collection range
s0014_young_rwa_unpub	s0014_nyacyonga_period5	Rwanda	nyacyonga	-1.86805	30.0842			2022-08-27	2022-09-24	2022-09-10	imputed as midpoint of collection range
s0014_young_rwa_unpub	s0014_nyacyonga_period6	Rwanda	nyacyonga	-1.86805	30.0842			2022-09-25	2022-11-05	2022-10-15	imputed as midpoint of collection range
s0014_young_rwa_unpub	s0014_nyacyonga_period7	Rwanda	nyacyonga	-1.86805	30.0842			2022-11-05	2022-12-03	2022-11-19	imputed as midpoint of collection range
s0014_young_rwa_unpub	s0014_nyacyonga_period8	Rwanda	nyacyonga	-1.86805	30.0842			2022-12-05	2022-12-31	2022-12-18	imputed as midpoint of collection range
s0014_young_rwa_unpub	s0014_nyamagabe_period1	Rwanda	nyamagabe	-2.48302	29.584			2022-09-25	2022-10-09	2022-10-02	imputed as midpoint of collection range
s0014_young_rwa_unpub	s0014_nyamagabe_period2	Rwanda	nyamagabe	-2.48302	29.584			2022-10-08	2022-10-22	2022-10-15	imputed as midpoint of collection range
s0014_young_rwa_unpub	s0014_nyamagabe_period3	Rwanda	nyamagabe	-2.48302	29.584			2022-10-21	2022-11-04	2022-10-28	imputed as midpoint of collection range
s0014_young_rwa_unpub	s0014_nyamagabe_period4	Rwanda	nyamagabe	-2.48302	29.584			2022-11-05	2022-11-19	2022-11-12	imputed as midpoint of collection range
s0014_young_rwa_unpub	s0014_nyamagabe_period5	Rwanda	nyamagabe	-2.48302	29.584			2022-11-19	2022-12-03	2022-11-26	imputed as midpoint of collection range
s0014_young_rwa_unpub	s0014_nyamagabe_period6	Rwanda	nyamagabe	-2.48302	29.584			2022-12-05	2022-12-31	2022-12-18	imputed as midpoint of collection range
s0014_young_rwa_unpub	s0014_solace_period1	Rwanda	solace	-1.90941	30.2151			2022-05-06	2022-06-03	2022-05-20	imputed as midpoint of collection range
s0014_young_rwa_unpub	s0014_solace_period2	Rwanda	solace	-1.90941	30.2151			2022-05-20	2022-06-18	2022-06-03	imputed as midpoint of collection range
s0014_young_rwa_unpub	s0014_solace_period3	Rwanda	solace	-1.90941	30.2151			2022-06-18	2022-07-30	2022-07-09	imputed as midpoint of collection range
s0014_young_rwa_unpub	s0014_solace_period4	Rwanda	solace	-1.90941	30.2151			2022-07-29	2022-08-26	2022-08-12	imputed as midpoint of collection range
s0014_young_rwa_unpub	s0014_solace_period5	Rwanda	solace	-1.90941	30.2151			2022-08-27	2022-09-24	2022-09-10	imputed as midpoint of collection range
s0014_young_rwa_unpub	s0014_solace_period6	Rwanda	solace	-1.90941	30.2151			2022-10-08	2022-11-05	2022-10-22	imputed as midpoint of collection range
s0014_young_rwa_unpub	s0014_solace_period7	Rwanda	solace	-1.90941	30.2151			2022-11-05	2022-11-19	2022-11-12	imputed as midpoint of collection range
s0014_young_rwa_unpub	s0014_solace_period8	Rwanda	solace	-1.90941	30.2151			2022-12-05	2022-12-31	2022-12-18	imputed as midpoint of collection range
s0014_young_rwa_unpub	s0014_tanda_period1	Rwanda	tanda	-1.79983	30.2621			2022-05-06	2022-05-20	2022-05-13	imputed as midpoint of collection range
s0014_young_rwa_unpub	s0014_tanda_period10	Rwanda	tanda	-1.79983	30.2621			2022-10-08	2022-10-22	2022-10-15	imputed as midpoint of collection range
s0014_young_rwa_unpub	s0014_tanda_period11	Rwanda	tanda	-1.79983	30.2621			2022-10-22	2022-11-05	2022-10-29	imputed as midpoint of collection range
s0014_young_rwa_unpub	s0014_tanda_period12	Rwanda	tanda	-1.79983	30.2621			2022-11-05	2022-11-19	2022-11-12	imputed as midpoint of collection range
s0014_young_rwa_unpub	s0014_tanda_period13	Rwanda	tanda	-1.79983	30.2621			2022-11-19	2022-12-03	2022-11-26	imputed as midpoint of collection range
s0014_young_rwa_unpub	s0014_tanda_period14	Rwanda	tanda	-1.79983	30.2621			2022-12-05	2022-12-31	2022-12-18	imputed as midpoint of collection range
s0014_young_rwa_unpub	s0014_tanda_period2	Rwanda	tanda	-1.79983	30.2621			2022-05-20	2022-06-03	2022-05-27	imputed as midpoint of collection range
s0014_young_rwa_unpub	s0014_tanda_period3	Rwanda	tanda	-1.79983	30.2621			2022-06-04	2022-06-18	2022-06-11	imputed as midpoint of collection range
s0014_young_rwa_unpub	s0014_tanda_period4	Rwanda	tanda	-1.79983	30.2621			2022-06-18	2022-07-02	2022-06-25	imputed as midpoint of collection range
s0014_young_rwa_unpub	s0014_tanda_period5	Rwanda	tanda	-1.79983	30.2621			2022-07-02	2022-07-31	2022-07-16	imputed as midpoint of collection range
s0014_young_rwa_unpub	s0014_tanda_period6	Rwanda	tanda	-1.79983	30.2621			2022-08-12	2022-08-26	2022-08-19	imputed as midpoint of collection range
s0014_young_rwa_unpub	s0014_tanda_period7	Rwanda	tanda	-1.79983	30.2621			2022-08-27	2022-09-10	2022-09-03	imputed as midpoint of collection range
s0014_young_rwa_unpub	s0014_tanda_period8	Rwanda	tanda	-1.79983	30.2621			2022-09-10	2022-09-24	2022-09-17	imputed as midpoint of collection range
s0014_young_rwa_unpub	s0014_tanda_period9	Rwanda	tanda	-1.79983	30.2621			2022-09-25	2022-10-09	2022-10-02	imputed as midpoint of collection range
s0016_connelly_2024_elife	s0016_amani	Tanzania	amani	-6.16511	39.221			2017-08-01	2017-08-01	2017-08-01	imputed as midpoint of collection range
s0016_connelly_2024_elife	s0016_bagamoyo_period1	Tanzania	bagamoyo	-6.43468	38.9042			2016-09-01	2016-09-01	2016-09-01	imputed as midpoint of collection range
s0016_connelly_2024_elife	s0016_bagamoyo_period10	Tanzania	bagamoyo	-6.43468	38.9042			2017-10-01	2017-10-01	2017-10-01	imputed as midpoint of collection range
s0016_connelly_2024_elife	s0016_bagamoyo_period11	Tanzania	bagamoyo	-6.43468	38.9042			2017-12-01	2017-12-01	2017-12-01	imputed as midpoint of collection range
s0016_connelly_2024_elife	s0016_bagamoyo_period12	Tanzania	bagamoyo	-6.43468	38.9042			2018-01-01	2018-01-01	2018-01-01	imputed as midpoint of collection range
s0016_connelly_2024_elife	s0016_bagamoyo_period13	Tanzania	bagamoyo	-6.43468	38.9042			2018-03-01	2018-03-01	2018-03-01	imputed as midpoint of collection range
s0016_connelly_2024_elife	s0016_bagamoyo_period14	Tanzania	bagamoyo	-6.43468	38.9042			2018-05-01	2018-05-01	2018-05-01	imputed as midpoint of collection range
s0016_connelly_2024_elife	s0016_bagamoyo_period15	Tanzania	bagamoyo	-6.43468	38.9042			2018-06-01	2018-06-01	2018-06-01	imputed as midpoint of collection range
s0016_connelly_2024_elife	s0016_bagamoyo_period16	Tanzania	bagamoyo	-6.43468	38.9042			2018-07-01	2018-07-01	2018-07-01	imputed as midpoint of collection range
s0016_connelly_2024_elife	s0016_bagamoyo_period2	Tanzania	bagamoyo	-6.43468	38.9042			2016-10-01	2016-10-01	2016-10-01	imputed as midpoint of collection range
s0016_connelly_2024_elife	s0016_bagamoyo_period3	Tanzania	bagamoyo	-6.43468	38.9042			2016-11-01	2016-11-01	2016-11-01	imputed as midpoint of collection range
s0016_connelly_2024_elife	s0016_bagamoyo_period4	Tanzania	bagamoyo	-6.43468	38.9042			2017-02-01	2017-02-01	2017-02-01	imputed as midpoint of collection range
s0016_connelly_2024_elife	s0016_bagamoyo_period5	Tanzania	bagamoyo	-6.43468	38.9042			2017-03-01	2017-03-01	2017-03-01	imputed as midpoint of collection range
s0016_connelly_2024_elife	s0016_bagamoyo_period6	Tanzania	bagamoyo	-6.43468	38.9042			2017-04-01	2017-04-01	2017-04-01	imputed as midpoint of collection range
s0016_connelly_2024_elife	s0016_bagamoyo_period7	Tanzania	bagamoyo	-6.43468	38.9042			2017-06-01	2017-06-01	2017-06-01	imputed as midpoint of collection range
s0016_connelly_2024_elife	s0016_bagamoyo_period8	Tanzania	bagamoyo	-6.43468	38.9042			2017-07-01	2017-07-01	2017-07-01	imputed as midpoint of collection range
s0016_connelly_2024_elife	s0016_bagamoyo_period9	Tanzania	bagamoyo	-6.43468	38.9042			2017-08-01	2017-08-01	2017-08-01	imputed as midpoint of collection range
s0016_connelly_2024_elife	s0016_bambi	Tanzania	bambi	-6.07345	39.3664			2017-06-01	2017-06-01	2017-06-01	imputed as midpoint of collection range
s0016_connelly_2024_elife	s0016_bububu_period1	Tanzania	bububu	-6.10174	39.2279			2017-06-01	2017-06-01	2017-06-01	imputed as midpoint of collection range
s0016_connelly_2024_elife	s0016_bububu_period2	Tanzania	bububu	-6.10174	39.2279			2017-08-01	2017-08-01	2017-08-01	imputed as midpoint of collection range
s0016_connelly_2024_elife	s0016_bwejuu_period1	Tanzania	bwejuu	-6.24877	39.5034			2016-04-01	2016-04-01	2016-04-01	imputed as midpoint of collection range
s0016_connelly_2024_elife	s0016_bwejuu_period2	Tanzania	bwejuu	-6.24877	39.5034			2016-11-01	2016-11-01	2016-11-01	imputed as midpoint of collection range
s0016_connelly_2024_elife	s0016_bwejuu_period3	Tanzania	bwejuu	-6.24877	39.5034			2016-12-01	2016-12-01	2016-12-01	imputed as midpoint of collection range
s0016_connelly_2024_elife	s0016_bweleo_period1	Tanzania	bweleo	-6.29767	39.2773			2016-05-01	2016-05-01	2016-05-01	imputed as midpoint of collection range
s0016_connelly_2024_elife	s0016_bweleo_period2	Tanzania	bweleo	-6.29767	39.2773			2016-09-01	2016-09-01	2016-09-01	imputed as midpoint of collection range
s0016_connelly_2024_elife	s0016_chimba	Tanzania	chimba	-4.97537	39.7614			2017-05-01	2017-05-01	2017-05-01	imputed as midpoint of collection range
s0016_connelly_2024_elife	s0016_chuini	Tanzania	chuini	-6.06746	39.2215			2017-06-01	2017-06-01	2017-06-01	imputed as midpoint of collection range
s0016_connelly_2024_elife	s0016_chukwani_period1	Tanzania	chukwani	-6.23772	39.2191			2017-05-01	2017-05-01	2017-05-01	imputed as midpoint of collection range
s0016_connelly_2024_elife	s0016_chukwani_period2	Tanzania	chukwani	-6.23772	39.2191			2017-06-01	2017-06-01	2017-06-01	imputed as midpoint of collection range
s0016_connelly_2024_elife	s0016_chukwani_period3	Tanzania	chukwani	-6.23772	39.2191			2017-08-01	2017-08-01	2017-08-01	imputed as midpoint of collection range
s0016_connelly_2024_elife	s0016_dimani_period1	Tanzania	dimani	-6.27684	39.2693			2017-06-01	2017-06-01	2017-06-01	imputed as midpoint of collection range
s0016_connelly_2024_elife	s0016_dimani_period2	Tanzania	dimani	-6.27684	39.2693			2017-08-01	2017-08-01	2017-08-01	imputed as midpoint of collection range
s0016_connelly_2024_elife	s0016_dole	Tanzania	dole	-6.10611	39.2541			2017-06-01	2017-06-01	2017-06-01	imputed as midpoint of collection range
s0016_connelly_2024_elife	s0016_dunga_bweni	Tanzania	dunga_bweni	-6.11912	39.3276			2017-06-01	2017-06-01	2017-06-01	imputed as midpoint of collection range
s0016_connelly_2024_elife	s0016_fumba_period2	Tanzania	fumba	-6.31504	39.2856			2016-09-01	2016-09-01	2016-09-01	imputed as midpoint of collection range
s0016_connelly_2024_elife	s0016_gamba	Tanzania	gamba	-5.90797	39.3053			2017-05-01	2017-05-01	2017-05-01	imputed as midpoint of collection range
s0016_connelly_2024_elife	s0016_ghana_period1	Tanzania	ghana	-6.04395	39.2954			2016-05-01	2016-05-01	2016-05-01	imputed as midpoint of collection range
s0016_connelly_2024_elife	s0016_ghana_period2	Tanzania	ghana	-6.04395	39.2954			2016-06-01	2016-06-01	2016-06-01	imputed as midpoint of collection range
s0016_connelly_2024_elife	s0016_ghana_period3	Tanzania	ghana	-6.04395	39.2954			2016-09-01	2016-09-01	2016-09-01	imputed as midpoint of collection range
s0016_connelly_2024_elife	s0016_ghana_period4	Tanzania	ghana	-6.04395	39.2954			2016-10-01	2016-10-01	2016-10-01	imputed as midpoint of collection range
s0016_connelly_2024_elife	s0016_jendele_period1	Tanzania	jendele	-6.17022	39.3791			2016-02-01	2016-02-01	2016-02-01	imputed as midpoint of collection range
s0016_connelly_2024_elife	s0016_jendele_period2	Tanzania	jendele	-6.17022	39.3791			2016-04-01	2016-04-01	2016-04-01	imputed as midpoint of collection range
s0016_connelly_2024_elife	s0016_kama	Tanzania	kama	-6.04959	39.2146			2017-05-01	2017-05-01	2017-05-01	imputed as midpoint of collection range
s0016_connelly_2024_elife	s0016_kiboje_mkwajuni_period1	Tanzania	kiboje_mkwajuni	-6.0879	39.3085			2016-08-01	2016-08-01	2016-08-01	imputed as midpoint of collection range
s0016_connelly_2024_elife	s0016_kiboje_mkwajuni_period2	Tanzania	kiboje_mkwajuni	-6.0879	39.3085			2016-10-01	2016-10-01	2016-10-01	imputed as midpoint of collection range
s0016_connelly_2024_elife	s0016_kiembesamaki_period1	Tanzania	kiembesamaki	-6.21371	39.2152			2017-05-01	2017-05-01	2017-05-01	imputed as midpoint of collection range
s0016_connelly_2024_elife	s0016_kiembesamaki_period2	Tanzania	kiembesamaki	-6.21371	39.2152			2017-06-01	2017-06-01	2017-06-01	imputed as midpoint of collection range
s0016_connelly_2024_elife	s0016_kijichi	Tanzania	kijichi	-6.10174	39.2279			2017-08-01	2017-08-01	2017-08-01	imputed as midpoint of collection range
s0016_connelly_2024_elife	s0016_kilombero	Tanzania	kilombero	-6.02309	39.3321			2017-06-01	2017-06-01	2017-06-01	imputed as midpoint of collection range
s0016_connelly_2024_elife	s0016_kiomba_mvua	Tanzania	kiomba_mvua	-6.02847	39.2104			2017-06-01	2017-06-01	2017-06-01	imputed as midpoint of collection range
s0016_connelly_2024_elife	s0016_kisauni_period1	Tanzania	kisauni	-6.21503	39.234			2017-05-01	2017-05-01	2017-05-01	imputed as midpoint of collection range
s0016_connelly_2024_elife	s0016_kisauni_period2	Tanzania	kisauni	-6.21503	39.234			2017-06-01	2017-06-01	2017-06-01	imputed as midpoint of collection range
s0016_connelly_2024_elife	s0016_kitogani_period1	Tanzania	kitogani	-6.2813	39.4473			2016-02-01	2016-02-01	2016-02-01	imputed as midpoint of collection range
s0016_connelly_2024_elife	s0016_kitogani_period2	Tanzania	kitogani	-6.2813	39.4473			2016-08-01	2016-08-01	2016-08-01	imputed as midpoint of collection range
s0016_connelly_2024_elife	s0016_kitogani_period3	Tanzania	kitogani	-6.2813	39.4473			2017-05-01	2017-05-01	2017-05-01	imputed as midpoint of collection range
s0016_connelly_2024_elife	s0016_kitope	Tanzania	kitope	-6.01955	39.2568			2017-06-01	2017-06-01	2017-06-01	imputed as midpoint of collection range
s0016_connelly_2024_elife	s0016_kiuyu_mbuyuni	Tanzania	kiuyu_mbuyuni	-4.93719	39.8648			2017-06-01	2017-06-01	2017-06-01	imputed as midpoint of collection range
s0016_connelly_2024_elife	s0016_kizimbani_period2	Tanzania	kizimbani	-6.08758	39.2654			2017-06-01	2017-06-01	2017-06-01	imputed as midpoint of collection range
s0016_connelly_2024_elife	s0016_kizimkazi_dimbani	Tanzania	kizimkazi_dimbani	-6.41535	39.4615			2016-08-01	2016-08-01	2016-08-01	imputed as midpoint of collection range
s0016_connelly_2024_elife	s0016_koani	Tanzania	koani	-6.13026	39.2826			2017-06-01	2017-06-01	2017-06-01	imputed as midpoint of collection range
s0016_connelly_2024_elife	s0016_kombeni_period1	Tanzania	kombeni	-6.2515	39.2756			2017-06-01	2017-06-01	2017-06-01	imputed as midpoint of collection range
s0016_connelly_2024_elife	s0016_kombeni_period2	Tanzania	kombeni	-6.2515	39.2756			2017-08-01	2017-08-01	2017-08-01	imputed as midpoint of collection range
s0016_connelly_2024_elife	s0016_machui	Tanzania	machui	-6.10501	39.2858			2016-07-01	2016-07-01	2016-07-01	imputed as midpoint of collection range
s0016_connelly_2024_elife	s0016_majenzi	Tanzania	majenzi	-4.986	39.8321			2017-06-01	2017-06-01	2017-06-01	imputed as midpoint of collection range
s0016_connelly_2024_elife	s0016_maungani_period1	Tanzania	maungani	-6.23219	39.254			2017-05-01	2017-05-01	2017-05-01	imputed as midpoint of collection range
s0016_connelly_2024_elife	s0016_maungani_period2	Tanzania	maungani	-6.23219	39.254			2017-06-01	2017-06-01	2017-06-01	imputed as midpoint of collection range
s0016_connelly_2024_elife	s0016_maziwa_ngombe	Tanzania	maziwa_ngombe	-4.9943	39.863			2017-05-01	2017-05-01	2017-05-01	imputed as midpoint of collection range
s0016_connelly_2024_elife	s0016_mbaleni	Tanzania	mbaleni	-6.02075	39.2788			2017-06-01	2017-06-01	2017-06-01	imputed as midpoint of collection range
s0016_connelly_2024_elife	s0016_mbweni	Tanzania	mbweni	-6.21371	39.2152			2017-05-01	2017-05-01	2017-05-01	imputed as midpoint of collection range
s0016_connelly_2024_elife	s0016_mchangani_period1	Tanzania	mchangani	-6.04246	39.3478			2017-05-01	2017-05-01	2017-05-01	imputed as midpoint of collection range
s0016_connelly_2024_elife	s0016_mchangani_period2	Tanzania	mchangani	-6.04246	39.3478			2017-06-01	2017-06-01	2017-06-01	imputed as midpoint of collection range
s0016_connelly_2024_elife	s0016_micheweni	Tanzania	micheweni	-4.97747	39.8416			2017-06-01	2017-06-01	2017-06-01	imputed as midpoint of collection range
s0016_connelly_2024_elife	s0016_mitakawani_period1	Tanzania	mitakawani	-6.06826	39.3356			2017-05-01	2017-05-01	2017-05-01	imputed as midpoint of collection range
s0016_connelly_2024_elife	s0016_mitakawani_period2	Tanzania	mitakawani	-6.06826	39.3356			2017-06-01	2017-06-01	2017-06-01	imputed as midpoint of collection range
s0016_connelly_2024_elife	s0016_mjini_wingwi_period1	Tanzania	mjini_wingwi	-5.00183	39.8432			2017-05-01	2017-05-01	2017-05-01	imputed as midpoint of collection range
s0016_connelly_2024_elife	s0016_mjini_wingwi_period2	Tanzania	mjini_wingwi	-5.00183	39.8432			2017-06-01	2017-06-01	2017-06-01	imputed as midpoint of collection range
s0016_connelly_2024_elife	s0016_mtende	Tanzania	mtende	-6.4568	39.5223			2016-08-01	2016-08-01	2016-08-01	imputed as midpoint of collection range
s0016_connelly_2024_elife	s0016_mwakaje_period1	Tanzania	mwakaje	-6.04665	39.2589			2017-05-01	2017-05-01	2017-05-01	imputed as midpoint of collection range
s0016_connelly_2024_elife	s0016_mwakaje_period2	Tanzania	mwakaje	-6.04665	39.2589			2017-06-01	2017-06-01	2017-06-01	imputed as midpoint of collection range
s0016_connelly_2024_elife	s0016_mwera	Tanzania	mwera	-6.16067	39.2638			2017-06-01	2017-06-01	2017-06-01	imputed as midpoint of collection range
s0016_connelly_2024_elife	s0016_pangeni	Tanzania	pangeni	-6.00433	39.3176			2017-07-01	2017-07-01	2017-07-01	imputed as midpoint of collection range
s0016_connelly_2024_elife	s0016_potowa	Tanzania	potowa	-5.85328	39.2892			2017-05-01	2017-05-01	2017-05-01	imputed as midpoint of collection range
s0016_connelly_2024_elife	s0016_pwani_mchangani	Tanzania	pwani_mchangani	-5.92956	39.355			2017-06-01	2017-06-01	2017-06-01	imputed as midpoint of collection range
s0016_connelly_2024_elife	s0016_shakani_period1	Tanzania	shakani	-6.24798	39.2392			2017-05-01	2017-05-01	2017-05-01	imputed as midpoint of collection range
s0016_connelly_2024_elife	s0016_shakani_period2	Tanzania	shakani	-6.24798	39.2392			2017-06-01	2017-06-01	2017-06-01	imputed as midpoint of collection range
s0016_connelly_2024_elife	s0016_shumba_mjini_period1	Tanzania	shumba_mjini	-4.96885	39.8253			2017-05-01	2017-05-01	2017-05-01	imputed as midpoint of collection range
s0016_connelly_2024_elife	s0016_shumba_mjini_period2	Tanzania	shumba_mjini	-4.96885	39.8253			2017-06-01	2017-06-01	2017-06-01	imputed as midpoint of collection range
s0016_connelly_2024_elife	s0016_shumba_viamboni_period1	Tanzania	shumba_viamboni	-4.99666	39.7682			2017-05-01	2017-05-01	2017-05-01	imputed as midpoint of collection range
s0016_connelly_2024_elife	s0016_shumba_viamboni_period2	Tanzania	shumba_viamboni	-4.99666	39.7682			2017-06-01	2017-06-01	2017-06-01	imputed as midpoint of collection range
s0016_connelly_2024_elife	s0016_shuumba_vyamboni_mgeninje	Tanzania	shuumba_vyamboni_mgeninje	-4.99743	39.7681			2017-06-01	2017-06-01	2017-06-01	imputed as midpoint of collection range
s0016_connelly_2024_elife	s0016_tindini	Tanzania	tindini	-6.29949	39.371			2016-05-01	2016-05-01	2016-05-01	imputed as midpoint of collection range
s0016_connelly_2024_elife	s0016_tumbe_magharibi_period1	Tanzania	tumbe_magharibi	-4.95116	39.7807			2017-05-01	2017-05-01	2017-05-01	imputed as midpoint of collection range
s0016_connelly_2024_elife	s0016_tumbe_magharibi_period2	Tanzania	tumbe_magharibi	-4.95116	39.7807			2017-07-01	2017-07-01	2017-07-01	imputed as midpoint of collection range
s0016_connelly_2024_elife	s0016_tumbe_magharibi_period3	Tanzania	tumbe_magharibi	-4.95116	39.7807			2017-08-01	2017-08-01	2017-08-01	imputed as midpoint of collection range
s0016_connelly_2024_elife	s0016_tumbe_magharibi_period4	Tanzania	tumbe_magharibi	-4.95116	39.7807			2017-09-01	2017-09-01	2017-09-01	imputed as midpoint of collection range
s0016_connelly_2024_elife	s0016_tumbe_mashariki_period1	Tanzania	tumbe_mashariki	-4.95998	39.7951			2017-06-01	2017-06-01	2017-06-01	imputed as midpoint of collection range
s0016_connelly_2024_elife	s0016_tumbe_mashariki_period2	Tanzania	tumbe_mashariki	-4.95998	39.7951			2017-07-01	2017-07-01	2017-07-01	imputed as midpoint of collection range
s0016_connelly_2024_elife	s0016_tumbe_mashariki_period3	Tanzania	tumbe_mashariki	-4.95998	39.7951			2017-08-01	2017-08-01	2017-08-01	imputed as midpoint of collection range
s0016_connelly_2024_elife	s0016_tunduni_period1	Tanzania	tunduni	-6.05879	39.3373			2017-05-01	2017-05-01	2017-05-01	imputed as midpoint of collection range
s0016_connelly_2024_elife	s0016_tunduni_period2	Tanzania	tunduni	-6.05879	39.3373			2017-06-01	2017-06-01	2017-06-01	imputed as midpoint of collection range
s0016_connelly_2024_elife	s0016_ubago	Tanzania	ubago	-6.15638	39.2936			2017-06-01	2017-06-01	2017-06-01	imputed as midpoint of collection range
s0016_connelly_2024_elife	s0016_uzi_period1	Tanzania	uzi	-6.32975	39.3925			2016-05-01	2016-05-01	2016-05-01	imputed as midpoint of collection range
s0016_connelly_2024_elife	s0016_uzi_period2	Tanzania	uzi	-6.32975	39.3925			2016-08-01	2016-08-01	2016-08-01	imputed as midpoint of collection range
s0016_connelly_2024_elife	s0016_uzini_period1	Tanzania	uzini	-6.07941	39.3335			2016-05-01	2016-05-01	2016-05-01	imputed as midpoint of collection range
s0016_connelly_2024_elife	s0016_uzini_period3	Tanzania	uzini	-6.07941	39.3335			2017-05-01	2017-05-01	2017-05-01	imputed as midpoint of collection range
s0016_connelly_2024_elife	s0016_uzini_period4	Tanzania	uzini	-6.07941	39.3335			2017-06-01	2017-06-01	2017-06-01	imputed as midpoint of collection range
s0016_connelly_2024_elife	s0016_uzini_period5	Tanzania	uzini	-6.07941	39.3335			2017-07-01	2017-07-01	2017-07-01	imputed as midpoint of collection range
s0019a_conrad	s0019a_Agago_period1	Uganda	Agago	2.76092	33.3124			2016-01-01	2016-01-01	2016-01-01	imputed as midpoint of collection range
s0019a_conrad	s0019a_Agago_period2	Uganda	Agago	2.76092	33.3124			2017-01-01	2017-01-01	2017-01-01	imputed as midpoint of collection range
s0019a_conrad	s0019a_Agago_period3	Uganda	Agago	2.76092	33.3124			2018-01-01	2018-01-01	2018-01-01	imputed as midpoint of collection range
s0019a_conrad	s0019a_Agago_period4	Uganda	Agago	2.76092	33.3124			2019-01-01	2019-01-01	2019-01-01	imputed as midpoint of collection range
s0019a_conrad	s0019a_Agago_period5	Uganda	Agago	2.76092	33.3124			2020-01-01	2020-01-01	2020-01-01	imputed as midpoint of collection range
s0019a_conrad	s0019a_Agago_period6	Uganda	Agago	2.76092	33.3124			2021-01-01	2021-01-01	2021-01-01	imputed as midpoint of collection range
s0019a_conrad	s0019a_Agago_period7	Uganda	Agago	2.76092	33.3124			2022-01-01	2022-01-01	2022-01-01	imputed as midpoint of collection range
s0019a_conrad	s0019a_Amolatar_period1	Uganda	Amolatar	1.64148	32.8441			2016-01-01	2016-01-01	2016-01-01	imputed as midpoint of collection range
s0019a_conrad	s0019a_Amolatar_period2	Uganda	Amolatar	1.64148	32.8441			2017-01-01	2017-01-01	2017-01-01	imputed as midpoint of collection range
s0019a_conrad	s0019a_Amolatar_period3	Uganda	Amolatar	1.64148	32.8441			2018-01-01	2018-01-01	2018-01-01	imputed as midpoint of collection range
s0019a_conrad	s0019a_Amolatar_period4	Uganda	Amolatar	1.64148	32.8441			2019-01-01	2019-01-01	2019-01-01	imputed as midpoint of collection range
s0019a_conrad	s0019a_Amolatar_period5	Uganda	Amolatar	1.64148	32.8441			2020-01-01	2020-01-01	2020-01-01	imputed as midpoint of collection range
s0019a_conrad	s0019a_Amolatar_period6	Uganda	Amolatar	1.64148	32.8441			2021-01-01	2021-01-01	2021-01-01	imputed as midpoint of collection range
s0019a_conrad	s0019a_Amolatar_period7	Uganda	Amolatar	1.64148	32.8441			2022-01-01	2022-01-01	2022-01-01	imputed as midpoint of collection range
s0019a_conrad	s0019a_Arua_period1	Uganda	Arua	2.825	30.9026			2016-01-01	2016-01-01	2016-01-01	imputed as midpoint of collection range
s0019a_conrad	s0019a_Arua_period2	Uganda	Arua	2.825	30.9026			2017-01-01	2017-01-01	2017-01-01	imputed as midpoint of collection range
s0019a_conrad	s0019a_Arua_period3	Uganda	Arua	2.825	30.9026			2018-01-01	2018-01-01	2018-01-01	imputed as midpoint of collection range
s0019a_conrad	s0019a_Arua_period4	Uganda	Arua	2.825	30.9026			2019-01-01	2019-01-01	2019-01-01	imputed as midpoint of collection range
s0019a_conrad	s0019a_Arua_period5	Uganda	Arua	2.825	30.9026			2020-01-01	2020-01-01	2020-01-01	imputed as midpoint of collection range
s0019a_conrad	s0019a_Arua_period6	Uganda	Arua	2.825	30.9026			2021-01-01	2021-01-01	2021-01-01	imputed as midpoint of collection range
s0019a_conrad	s0019a_Arua_period7	Uganda	Arua	2.825	30.9026			2022-01-01	2022-01-01	2022-01-01	imputed as midpoint of collection range
s0019a_conrad	s0019a_Hoima_period1	Uganda	Hoima	1.62334	31.3124			2018-01-01	2018-01-01	2018-01-01	imputed as midpoint of collection range
s0019a_conrad	s0019a_Hoima_period2	Uganda	Hoima	1.62334	31.3124			2019-01-01	2019-01-01	2019-01-01	imputed as midpoint of collection range
s0019a_conrad	s0019a_Hoima_period3	Uganda	Hoima	1.62334	31.3124			2020-01-01	2020-01-01	2020-01-01	imputed as midpoint of collection range
s0019a_conrad	s0019a_Hoima_period4	Uganda	Hoima	1.62334	31.3124			2021-01-01	2021-01-01	2021-01-01	imputed as midpoint of collection range
s0019a_conrad	s0019a_Hoima_period5	Uganda	Hoima	1.62334	31.3124			2022-01-01	2022-01-01	2022-01-01	imputed as midpoint of collection range
s0019a_conrad	s0019a_Jinja_period1	Uganda	Jinja	0.467306	33.2411			2016-01-01	2016-01-01	2016-01-01	imputed as midpoint of collection range
s0019a_conrad	s0019a_Jinja_period2	Uganda	Jinja	0.467306	33.2411			2017-01-01	2017-01-01	2017-01-01	imputed as midpoint of collection range
s0019a_conrad	s0019a_Jinja_period3	Uganda	Jinja	0.467306	33.2411			2018-01-01	2018-01-01	2018-01-01	imputed as midpoint of collection range
s0019a_conrad	s0019a_Jinja_period4	Uganda	Jinja	0.467306	33.2411			2019-01-01	2019-01-01	2019-01-01	imputed as midpoint of collection range
s0019a_conrad	s0019a_Jinja_period5	Uganda	Jinja	0.467306	33.2411			2020-01-01	2020-01-01	2020-01-01	imputed as midpoint of collection range
s0019a_conrad	s0019a_Jinja_period6	Uganda	Jinja	0.467306	33.2411			2021-01-01	2021-01-01	2021-01-01	imputed as midpoint of collection range
s0019a_conrad	s0019a_Jinja_period7	Uganda	Jinja	0.467306	33.2411			2022-01-01	2022-01-01	2022-01-01	imputed as midpoint of collection range
s0019a_conrad	s0019a_Kaabong_period1	Uganda	Kaabong	3.59406	34.1415			2018-01-01	2018-01-01	2018-01-01	imputed as midpoint of collection range
s0019a_conrad	s0019a_Kaabong_period2	Uganda	Kaabong	3.59406	34.1415			2019-01-01	2019-01-01	2019-01-01	imputed as midpoint of collection range
s0019a_conrad	s0019a_Kaabong_period3	Uganda	Kaabong	3.59406	34.1415			2020-01-01	2020-01-01	2020-01-01	imputed as midpoint of collection range
s0019a_conrad	s0019a_Kaabong_period4	Uganda	Kaabong	3.59406	34.1415			2021-01-01	2021-01-01	2021-01-01	imputed as midpoint of collection range
s0019a_conrad	s0019a_Kaabong_period5	Uganda	Kaabong	3.59406	34.1415			2022-01-01	2022-01-01	2022-01-01	imputed as midpoint of collection range
s0019a_conrad	s0019a_Kanungu_period1	Uganda	Kanungu	-0.74799	29.6975			2016-01-01	2016-01-01	2016-01-01	imputed as midpoint of collection range
s0019a_conrad	s0019a_Kanungu_period2	Uganda	Kanungu	-0.74799	29.6975			2017-01-01	2017-01-01	2017-01-01	imputed as midpoint of collection range
s0019a_conrad	s0019a_Kanungu_period3	Uganda	Kanungu	-0.74799	29.6975			2018-01-01	2018-01-01	2018-01-01	imputed as midpoint of collection range
s0019a_conrad	s0019a_Kanungu_period4	Uganda	Kanungu	-0.74799	29.6975			2019-01-01	2019-01-01	2019-01-01	imputed as midpoint of collection range
s0019a_conrad	s0019a_Kanungu_period5	Uganda	Kanungu	-0.74799	29.6975			2020-01-01	2020-01-01	2020-01-01	imputed as midpoint of collection range
s0019a_conrad	s0019a_Kanungu_period6	Uganda	Kanungu	-0.74799	29.6975			2021-01-01	2021-01-01	2021-01-01	imputed as midpoint of collection range
s0019a_conrad	s0019a_Kanungu_period7	Uganda	Kanungu	-0.74799	29.6975			2022-01-01	2022-01-01	2022-01-01	imputed as midpoint of collection range
s0019a_conrad	s0019a_Kapchorwa_period1	Uganda	Kapchorwa	1.32863	34.3373			2019-01-01	2019-01-01	2019-01-01	imputed as midpoint of collection range
s0019a_conrad	s0019a_Kapchorwa_period2	Uganda	Kapchorwa	1.32863	34.3373			2021-01-01	2021-01-01	2021-01-01	imputed as midpoint of collection range
s0019a_conrad	s0019a_Kapchorwa_period3	Uganda	Kapchorwa	1.32863	34.3373			2022-01-01	2022-01-01	2022-01-01	imputed as midpoint of collection range
s0019a_conrad	s0019a_Kasese_period1	Uganda	Kasese	0.090307	29.8354			2018-01-01	2018-01-01	2018-01-01	imputed as midpoint of collection range
s0019a_conrad	s0019a_Kasese_period2	Uganda	Kasese	0.090307	29.8354			2019-01-01	2019-01-01	2019-01-01	imputed as midpoint of collection range
s0019a_conrad	s0019a_Kasese_period3	Uganda	Kasese	0.090307	29.8354			2020-01-01	2020-01-01	2020-01-01	imputed as midpoint of collection range
s0019a_conrad	s0019a_Kasese_period4	Uganda	Kasese	0.090307	29.8354			2021-01-01	2021-01-01	2021-01-01	imputed as midpoint of collection range
s0019a_conrad	s0019a_Kasese_period5	Uganda	Kasese	0.090307	29.8354			2022-01-01	2022-01-01	2022-01-01	imputed as midpoint of collection range
s0019a_conrad	s0019a_Katakwi_period1	Uganda	Katakwi	1.75645	33.9848			2018-01-01	2018-01-01	2018-01-01	imputed as midpoint of collection range
s0019a_conrad	s0019a_Katakwi_period2	Uganda	Katakwi	1.75645	33.9848			2019-01-01	2019-01-01	2019-01-01	imputed as midpoint of collection range
s0019a_conrad	s0019a_Katakwi_period3	Uganda	Katakwi	1.75645	33.9848			2020-01-01	2020-01-01	2020-01-01	imputed as midpoint of collection range
s0019a_conrad	s0019a_Katakwi_period4	Uganda	Katakwi	1.75645	33.9848			2021-01-01	2021-01-01	2021-01-01	imputed as midpoint of collection range
s0019a_conrad	s0019a_Katakwi_period5	Uganda	Katakwi	1.75645	33.9848			2022-01-01	2022-01-01	2022-01-01	imputed as midpoint of collection range
s0019a_conrad	s0019a_Koboko_period1	Uganda	Koboko	3.38922	31.025			2018-01-01	2018-01-01	2018-01-01	imputed as midpoint of collection range
s0019a_conrad	s0019a_Koboko_period2	Uganda	Koboko	3.38922	31.025			2019-01-01	2019-01-01	2019-01-01	imputed as midpoint of collection range
s0019a_conrad	s0019a_Koboko_period3	Uganda	Koboko	3.38922	31.025			2020-01-01	2020-01-01	2020-01-01	imputed as midpoint of collection range
s0019a_conrad	s0019a_Koboko_period4	Uganda	Koboko	3.38922	31.025			2021-01-01	2021-01-01	2021-01-01	imputed as midpoint of collection range
s0019a_conrad	s0019a_Koboko_period5	Uganda	Koboko	3.38922	31.025			2022-01-01	2022-01-01	2022-01-01	imputed as midpoint of collection range
s0019a_conrad	s0019a_Kole_period1	Uganda	Kole	2.34863	32.6831			2016-01-01	2016-01-01	2016-01-01	imputed as midpoint of collection range
s0019a_conrad	s0019a_Kole_period2	Uganda	Kole	2.34863	32.6831			2017-01-01	2017-01-01	2017-01-01	imputed as midpoint of collection range
s0019a_conrad	s0019a_Kole_period3	Uganda	Kole	2.34863	32.6831			2018-01-01	2018-01-01	2018-01-01	imputed as midpoint of collection range
s0019a_conrad	s0019a_Kole_period4	Uganda	Kole	2.34863	32.6831			2019-01-01	2019-01-01	2019-01-01	imputed as midpoint of collection range
s0019a_conrad	s0019a_Kole_period5	Uganda	Kole	2.34863	32.6831			2020-01-01	2020-01-01	2020-01-01	imputed as midpoint of collection range
s0019a_conrad	s0019a_Kole_period6	Uganda	Kole	2.34863	32.6831			2021-01-01	2021-01-01	2021-01-01	imputed as midpoint of collection range
s0019a_conrad	s0019a_Kole_period7	Uganda	Kole	2.34863	32.6831			2022-01-01	2022-01-01	2022-01-01	imputed as midpoint of collection range
s0019a_conrad	s0019a_Lamwo_period1	Uganda	Lamwo	3.4883	32.8212			2016-01-01	2016-01-01	2016-01-01	imputed as midpoint of collection range
s0019a_conrad	s0019a_Lamwo_period2	Uganda	Lamwo	3.4883	32.8212			2017-01-01	2017-01-01	2017-01-01	imputed as midpoint of collection range
s0019a_conrad	s0019a_Lamwo_period3	Uganda	Lamwo	3.4883	32.8212			2018-01-01	2018-01-01	2018-01-01	imputed as midpoint of collection range
s0019a_conrad	s0019a_Lamwo_period4	Uganda	Lamwo	3.4883	32.8212			2019-01-01	2019-01-01	2019-01-01	imputed as midpoint of collection range
s0019a_conrad	s0019a_Lamwo_period5	Uganda	Lamwo	3.4883	32.8212			2020-01-01	2020-01-01	2020-01-01	imputed as midpoint of collection range
s0019a_conrad	s0019a_Lamwo_period6	Uganda	Lamwo	3.4883	32.8212			2021-01-01	2021-01-01	2021-01-01	imputed as midpoint of collection range
s0019a_conrad	s0019a_Lamwo_period7	Uganda	Lamwo	3.4883	32.8212			2022-01-01	2022-01-01	2022-01-01	imputed as midpoint of collection range
s0019a_conrad	s0019a_Mubende_period1	Uganda	Mubende	0.363406	31.5871			2016-01-01	2016-01-01	2016-01-01	imputed as midpoint of collection range
s0019a_conrad	s0019a_Mubende_period2	Uganda	Mubende	0.363406	31.5871			2017-01-01	2017-01-01	2017-01-01	imputed as midpoint of collection range
s0019a_conrad	s0019a_Mubende_period3	Uganda	Mubende	0.363406	31.5871			2018-01-01	2018-01-01	2018-01-01	imputed as midpoint of collection range
s0019a_conrad	s0019a_Mubende_period4	Uganda	Mubende	0.363406	31.5871			2019-01-01	2019-01-01	2019-01-01	imputed as midpoint of collection range
s0019a_conrad	s0019a_Mubende_period5	Uganda	Mubende	0.363406	31.5871			2020-01-01	2020-01-01	2020-01-01	imputed as midpoint of collection range
s0019a_conrad	s0019a_Mubende_period6	Uganda	Mubende	0.363406	31.5871			2021-01-01	2021-01-01	2021-01-01	imputed as midpoint of collection range
s0019a_conrad	s0019a_Mubende_period7	Uganda	Mubende	0.363406	31.5871			2022-01-01	2022-01-01	2022-01-01	imputed as midpoint of collection range
s0019a_conrad	s0019a_Rukiga_period1	Uganda	Rukiga	-1.20471	30.2045			2016-01-01	2016-01-01	2016-01-01	imputed as midpoint of collection range
s0019a_conrad	s0019a_Rukiga_period2	Uganda	Rukiga	-1.20471	30.2045			2019-01-01	2019-01-01	2019-01-01	imputed as midpoint of collection range
s0019a_conrad	s0019a_Rukiga_period3	Uganda	Rukiga	-1.20471	30.2045			2020-01-01	2020-01-01	2020-01-01	imputed as midpoint of collection range
s0019a_conrad	s0019a_Rukiga_period4	Uganda	Rukiga	-1.20471	30.2045			2021-01-01	2021-01-01	2021-01-01	imputed as midpoint of collection range
s0019a_conrad	s0019a_Rukiga_period5	Uganda	Rukiga	-1.20471	30.2045			2022-01-01	2022-01-01	2022-01-01	imputed as midpoint of collection range
s0019a_conrad	s0019a_Tororo_period1	Uganda	Tororo	0.769896	34.026			2016-01-01	2016-01-01	2016-01-01	imputed as midpoint of collection range
s0019a_conrad	s0019a_Tororo_period2	Uganda	Tororo	0.769896	34.026			2017-01-01	2017-01-01	2017-01-01	imputed as midpoint of collection range
s0019a_conrad	s0019a_Tororo_period3	Uganda	Tororo	0.769896	34.026			2018-01-01	2018-01-01	2018-01-01	imputed as midpoint of collection range
s0019a_conrad	s0019a_Tororo_period4	Uganda	Tororo	0.769896	34.026			2019-01-01	2019-01-01	2019-01-01	imputed as midpoint of collection range
s0019a_conrad	s0019a_Tororo_period5	Uganda	Tororo	0.769896	34.026			2020-01-01	2020-01-01	2020-01-01	imputed as midpoint of collection range
s0019a_conrad	s0019a_Tororo_period6	Uganda	Tororo	0.769896	34.026			2021-01-01	2021-01-01	2021-01-01	imputed as midpoint of collection range
s0019a_conrad	s0019a_Tororo_period7	Uganda	Tororo	0.769896	34.026			2022-01-01	2022-01-01	2022-01-01	imputed as midpoint of collection range
s0020_some_2024	s0020_Hamdalaye_Sakaby	Burkina Faso	Hamdalaye-Sakaby	11.7948	-2.91928			2021-01-01	2022-01-01	2021-07-02	imputed as midpoint of collection range
s0021_roh_2023	s0021_Sourkoudougou_no_SMC	Burkina Faso	Sourkoudougou_no_SMC	11.3322	-4.33947			2021-08-16	2021-11-04	2021-09-25	imputed as midpoint of collection range
s0022_molinadelafuente_2023	s0022_Bakiwiri	South Sudan	Bakiwiri	4.53778	28.3334			2019-01-01	2019-02-01	2019-01-17	imputed as midpoint of collection range
s0022_molinadelafuente_2023	s0022_Birisi	South Sudan	Birisi	4.42634	28.4039			2019-01-01	2019-02-01	2019-01-17	imputed as midpoint of collection range
s0022_molinadelafuente_2023	s0022_Bureangburu	South Sudan	Bureangburu	4.85754	28.4746			2019-01-01	2019-02-01	2019-01-17	imputed as midpoint of collection range
s0022_molinadelafuente_2023	s0022_Gitikiri	South Sudan	Gitikiri	4.61424	28.4879			2019-01-01	2019-02-01	2019-01-17	imputed as midpoint of collection range
s0022_molinadelafuente_2023	s0022_Masumbu	South Sudan	Masumbu	4.5105	28.3854			2019-01-01	2019-02-01	2019-01-17	imputed as midpoint of collection range
s0022_molinadelafuente_2023	s0022_Momboi	South Sudan	Momboi	4.75372	28.4405			2019-01-01	2019-02-01	2019-01-17	imputed as midpoint of collection range
s0022_molinadelafuente_2023	s0022_Nambia	South Sudan	Nambia	4.79128	28.3696			2019-01-01	2019-02-01	2019-01-17	imputed as midpoint of collection range
s0022_molinadelafuente_2023	s0022_Yambio_State_Hospital	South Sudan	Yambio State Hospital	4.58136	28.4055			2019-01-01	2019-02-01	2019-01-17	imputed as midpoint of collection range
s0023_fola_2024_zambiacmed	s0023_Chadiza	Zambia	Chadiza	-14.026	32.3925			2018-01-01	2018-01-01	2018-01-01	imputed as midpoint of collection range
s0023_fola_2024_zambiacmed	s0023_Chama	Zambia	Chama	-11.6867	32.7714			2018-01-01	2018-01-01	2018-01-01	imputed as midpoint of collection range
s0023_fola_2024_zambiacmed	s0023_Chavuma	Zambia	Chavuma	-13.0728	22.7412			2018-01-01	2018-01-01	2018-01-01	imputed as midpoint of collection range
s0023_fola_2024_zambiacmed	s0023_Chiengi	Zambia	Chiengi	-8.6635	29.1609			2018-01-01	2018-01-01	2018-01-01	imputed as midpoint of collection range
s0023_fola_2024_zambiacmed	s0023_Chilubi	Zambia	Chilubi	-10.9563	30.1231			2018-01-01	2018-01-01	2018-01-01	imputed as midpoint of collection range
s0023_fola_2024_zambiacmed	s0023_Chinsali	Zambia	Chinsali	-10.5371	32.0724			2018-01-01	2018-01-01	2018-01-01	imputed as midpoint of collection range
s0023_fola_2024_zambiacmed	s0023_Chipili	Zambia	Chipili	-10.7983	29.139			2018-01-01	2018-01-01	2018-01-01	imputed as midpoint of collection range
s0023_fola_2024_zambiacmed	s0023_Chitambo	Zambia	Chitambo	-13.0196	30.4535			2018-01-01	2018-01-01	2018-01-01	imputed as midpoint of collection range
s0023_fola_2024_zambiacmed	s0023_Isoka	Zambia	Isoka	-10.1943	32.7751			2018-01-01	2018-01-01	2018-01-01	imputed as midpoint of collection range
s0023_fola_2024_zambiacmed	s0023_KALABO	Zambia	KALABO	-14.9883	22.6112			2018-01-01	2018-01-01	2018-01-01	imputed as midpoint of collection range
s0023_fola_2024_zambiacmed	s0023_Kabompo	Zambia	Kabompo	-13.8479	24.0236			2018-01-01	2018-01-01	2018-01-01	imputed as midpoint of collection range
s0023_fola_2024_zambiacmed	s0023_Kaputa	Zambia	Kaputa	-8.45759	29.7141			2018-01-01	2018-01-01	2018-01-01	imputed as midpoint of collection range
s0023_fola_2024_zambiacmed	s0023_Kasama	Zambia	Kasama	-10.2844	31.1493			2018-01-01	2018-01-01	2018-01-01	imputed as midpoint of collection range
s0023_fola_2024_zambiacmed	s0023_Katete	Zambia	Katete	-14.1814	32.2801			2018-01-01	2018-01-01	2018-01-01	imputed as midpoint of collection range
s0023_fola_2024_zambiacmed	s0023_Kawambwa	Zambia	Kawambwa	-9.90845	29.2768			2018-01-01	2018-01-01	2018-01-01	imputed as midpoint of collection range
s0023_fola_2024_zambiacmed	s0023_Limulunga	Zambia	Limulunga	-15.1776	23.2443			2018-01-01	2018-01-01	2018-01-01	imputed as midpoint of collection range
s0023_fola_2024_zambiacmed	s0023_Lufwanyama	Zambia	Lufwanyama	-13.0881	28.0923			2018-01-01	2018-01-01	2018-01-01	imputed as midpoint of collection range
s0023_fola_2024_zambiacmed	s0023_Lundazi	Zambia	Lundazi	-12.2849	33.1745			2018-01-01	2018-01-01	2018-01-01	imputed as midpoint of collection range
s0023_fola_2024_zambiacmed	s0023_Lunga	Zambia	Lunga	-11.5983	30.2422			2018-01-01	2018-01-01	2018-01-01	imputed as midpoint of collection range
s0023_fola_2024_zambiacmed	s0023_Luwingu	Zambia	Luwingu	-10.2474	29.9104			2018-01-01	2018-01-01	2018-01-01	imputed as midpoint of collection range
s0023_fola_2024_zambiacmed	s0023_MONGU	Zambia	MONGU	-15.4753	23.6278			2018-01-01	2018-01-01	2018-01-01	imputed as midpoint of collection range
s0023_fola_2024_zambiacmed	s0023_Mafinga	Zambia	Mafinga	-10.4162	33.3279			2018-01-01	2018-01-01	2018-01-01	imputed as midpoint of collection range
s0023_fola_2024_zambiacmed	s0023_Mansa	Zambia	Mansa	-11.2766	29.2516			2018-01-01	2018-01-01	2018-01-01	imputed as midpoint of collection range
s0023_fola_2024_zambiacmed	s0023_Masaiti	Zambia	Masaiti	-13.3511	28.6669			2018-01-01	2018-01-01	2018-01-01	imputed as midpoint of collection range
s0023_fola_2024_zambiacmed	s0023_Mbala	Zambia	Mbala	-8.83122	31.4184			2018-01-01	2018-01-01	2018-01-01	imputed as midpoint of collection range
s0023_fola_2024_zambiacmed	s0023_Milenge	Zambia	Milenge	-11.7634	29.5134			2018-01-01	2018-01-01	2018-01-01	imputed as midpoint of collection range
s0023_fola_2024_zambiacmed	s0023_Mpika	Zambia	Mpika	-11.828	31.4513			2018-01-01	2018-01-01	2018-01-01	imputed as midpoint of collection range
s0023_fola_2024_zambiacmed	s0023_Mpongwe	Zambia	Mpongwe	-13.4409	28.4104			2018-01-01	2018-01-01	2018-01-01	imputed as midpoint of collection range
s0023_fola_2024_zambiacmed	s0023_Mporokoso	Zambia	Mporokoso	-9.47986	30.0914			2018-01-01	2018-01-01	2018-01-01	imputed as midpoint of collection range
s0023_fola_2024_zambiacmed	s0023_Mpulungu	Zambia	Mpulungu	-8.76114	31.1244			2018-01-01	2018-01-01	2018-01-01	imputed as midpoint of collection range
s0023_fola_2024_zambiacmed	s0023_Mulobezi	Zambia	Mulobezi	-16.7337	25.0235			2018-01-01	2018-01-01	2018-01-01	imputed as midpoint of collection range
s0023_fola_2024_zambiacmed	s0023_Mungwi	Zambia	Mungwi	-10.0798	31.4458			2018-01-01	2018-01-01	2018-01-01	imputed as midpoint of collection range
s0023_fola_2024_zambiacmed	s0023_Mwandi	Zambia	Mwandi	-17.254	24.6523			2018-01-01	2018-01-01	2018-01-01	imputed as midpoint of collection range
s0023_fola_2024_zambiacmed	s0023_Mwansabombwe	Zambia	Mwansabombwe	-9.85203	28.7637			2018-01-01	2018-01-01	2018-01-01	imputed as midpoint of collection range
s0023_fola_2024_zambiacmed	s0023_Mwense	Zambia	Mwense	-10.1653	28.635			2018-01-01	2018-01-01	2018-01-01	imputed as midpoint of collection range
s0023_fola_2024_zambiacmed	s0023_Mwinilunga	Zambia	Mwinilunga	-11.7498	24.415			2018-01-01	2018-01-01	2018-01-01	imputed as midpoint of collection range
s0023_fola_2024_zambiacmed	s0023_Nchelenge	Zambia	Nchelenge	-9.45326	28.7437			2018-01-01	2018-01-01	2018-01-01	imputed as midpoint of collection range
s0023_fola_2024_zambiacmed	s0023_Nyimba	Zambia	Nyimba	-14.123	30.3087			2018-01-01	2018-01-01	2018-01-01	imputed as midpoint of collection range
s0023_fola_2024_zambiacmed	s0023_Rufunsa	Zambia	Rufunsa	-15.1161	29.7291			2018-01-01	2018-01-01	2018-01-01	imputed as midpoint of collection range
s0023_fola_2024_zambiacmed	s0023_SENANGA	Zambia	SENANGA	-16.0444	23.5222			2018-01-01	2018-01-01	2018-01-01	imputed as midpoint of collection range
s0023_fola_2024_zambiacmed	s0023_SESHEKE	Zambia	SESHEKE	-17.3176	24.1658			2018-01-01	2018-01-01	2018-01-01	imputed as midpoint of collection range
s0023_fola_2024_zambiacmed	s0023_SINAZONGWE	Zambia	SINAZONGWE	-17.1879	27.3362			2018-01-01	2018-01-01	2018-01-01	imputed as midpoint of collection range
s0023_fola_2024_zambiacmed	s0023_Samfya	Zambia	Samfya	-11.6115	29.7511			2018-01-01	2018-01-01	2018-01-01	imputed as midpoint of collection range
s0023_fola_2024_zambiacmed	s0023_Shangombo	Zambia	Shangombo	-16.3235	22.1043			2018-01-01	2018-01-01	2018-01-01	imputed as midpoint of collection range
s0023_fola_2024_zambiacmed	s0023_Shiwangandu	Zambia	Shiwangandu	-11.0864	32.1737			2018-01-01	2018-01-01	2018-01-01	imputed as midpoint of collection range
s0023_fola_2024_zambiacmed	s0023_Sikongo	Zambia	Sikongo	-15.2203	22.1052			2018-01-01	2018-01-01	2018-01-01	imputed as midpoint of collection range
s0023_fola_2024_zambiacmed	s0023_Solwezi	Zambia	Solwezi	-12.1669	26.384			2018-01-01	2018-01-01	2018-01-01	imputed as midpoint of collection range
s0024_fola_2023_zambiamalj	s0024_Chilalantambo	Zambia	Chilalantambo	-16.3362	26.8943			2012-01-01	2018-01-01	2015-01-01	imputed as midpoint of collection range
s0024_fola_2023_zambiamalj	s0024_Kabanze	Zambia	Kabanze	-16.3167	26.75			2012-01-01	2018-01-01	2015-01-01	imputed as midpoint of collection range
s0024_fola_2023_zambiamalj	s0024_Kamwanu	Zambia	Kamwanu	-16.5667	26.5667			2012-01-01	2018-01-01	2015-01-01	imputed as midpoint of collection range
s0024_fola_2023_zambiamalj	s0024_MM_Hospital	Zambia	MM_Hospital	-16.3914	26.7907			2012-01-01	2018-01-01	2015-01-01	imputed as midpoint of collection range
s0024_fola_2023_zambiamalj	s0024_Mangunza	Zambia	Mangunza	-16.3811	27			2012-01-01	2018-01-01	2015-01-01	imputed as midpoint of collection range
s0024_fola_2023_zambiamalj	s0024_Mapanza	Zambia	Mapanza	-16.8054	26.997			2012-01-01	2018-01-01	2015-01-01	imputed as midpoint of collection range
s0024_fola_2023_zambiamalj	s0024_Mbabala	Zambia	Mbabala	-16.5739	26.9547			2012-01-01	2018-01-01	2015-01-01	imputed as midpoint of collection range
s0024_fola_2023_zambiamalj	s0024_Nalube	Zambia	Nalube	-16.1314	27.6215			2012-01-01	2018-01-01	2015-01-01	imputed as midpoint of collection range
s0024_fola_2023_zambiamalj	s0024_Simaubi	Zambia	Simaubi	-16.2569	26.8308			2012-01-01	2018-01-01	2015-01-01	imputed as midpoint of collection range
s0025_ogwang_aac	s0025_Pader_Kitgum	Uganda	Pader_Kitgum	3.14638	33.0512			2016-09-01	2017-02-01	2016-11-16	imputed as midpoint of collection range
s0026_verity	s0026_bas_uele_a	DRC	bas_uele_a	2.79348	24.7379			2013-01-01	2013-01-01	2013-01-01	imputed as midpoint of collection range
s0026_verity	s0026_bas_uele_b	DRC	bas_uele_b	2.74598	23.7858			2013-01-01	2013-01-01	2013-01-01	imputed as midpoint of collection range
s0026_verity	s0026_bas_uele_c	DRC	bas_uele_c	3.37249	23.896			2013-01-01	2013-01-01	2013-01-01	imputed as midpoint of collection range
s0026_verity	s0026_bas_uele_d	DRC	bas_uele_d	3.52394	25.7245			2013-01-01	2013-01-01	2013-01-01	imputed as midpoint of collection range
s0026_verity	s0026_bas_uele_e	DRC	bas_uele_e	4.12551	22.833			2013-01-01	2013-01-01	2013-01-01	imputed as midpoint of collection range
s0026_verity	s0026_bas_uele_f	DRC	bas_uele_f	3.71777	25.3938			2013-01-01	2013-01-01	2013-01-01	imputed as midpoint of collection range
s0026_verity	s0026_bas_uele_g	DRC	bas_uele_g	3.18077	27.2304			2013-01-01	2013-01-01	2013-01-01	imputed as midpoint of collection range
s0026_verity	s0026_bas_uele_h	DRC	bas_uele_h	3.02095	26.4117			2013-01-01	2013-01-01	2013-01-01	imputed as midpoint of collection range
s0026_verity	s0026_bas_uele_i	DRC	bas_uele_i	3.45842	25.6741			2013-01-01	2013-01-01	2013-01-01	imputed as midpoint of collection range
s0026_verity	s0026_bas_uele_j	DRC	bas_uele_j	4.58444	23.4288			2013-01-01	2013-01-01	2013-01-01	imputed as midpoint of collection range
s0026_verity	s0026_bas_uele_k	DRC	bas_uele_k	2.69305	23.107			2013-01-01	2013-01-01	2013-01-01	imputed as midpoint of collection range
s0026_verity	s0026_bas_uele_l	DRC	bas_uele_l	2.77687	26.7325			2013-01-01	2013-01-01	2013-01-01	imputed as midpoint of collection range
s0026_verity	s0026_equateur_a	DRC	equateur_a	0.042123	18.2745			2013-01-01	2013-01-01	2013-01-01	imputed as midpoint of collection range
s0026_verity	s0026_equateur_b	DRC	equateur_b	-0.728697	18.1355			2013-01-01	2013-01-01	2013-01-01	imputed as midpoint of collection range
s0026_verity	s0026_equateur_c	DRC	equateur_c	0.529766	19.2032			2013-01-01	2013-01-01	2013-01-01	imputed as midpoint of collection range
s0026_verity	s0026_equateur_d	DRC	equateur_d	-0.900372	18.7473			2013-01-01	2013-01-01	2013-01-01	imputed as midpoint of collection range
s0026_verity	s0026_equateur_e	DRC	equateur_e	-0.571292	20.1042			2013-01-01	2013-01-01	2013-01-01	imputed as midpoint of collection range
s0026_verity	s0026_equateur_f	DRC	equateur_f	1.46123	18.0885			2013-01-01	2013-01-01	2013-01-01	imputed as midpoint of collection range
s0026_verity	s0026_equateur_g	DRC	equateur_g	1.29608	20.0461			2013-01-01	2013-01-01	2013-01-01	imputed as midpoint of collection range
s0026_verity	s0026_equateur_h	DRC	equateur_h	0.297361	18.5556			2013-01-01	2013-01-01	2013-01-01	imputed as midpoint of collection range
s0026_verity	s0026_equateur_i	DRC	equateur_i	0.169074	19.8866			2013-01-01	2013-01-01	2013-01-01	imputed as midpoint of collection range
s0026_verity	s0026_equateur_j	DRC	equateur_j	1.14002	19.6965			2013-01-01	2013-01-01	2013-01-01	imputed as midpoint of collection range
s0026_verity	s0026_equateur_k	DRC	equateur_k	-0.753271	18.1222			2013-01-01	2013-01-01	2013-01-01	imputed as midpoint of collection range
s0026_verity	s0026_equateur_l	DRC	equateur_l	-0.006724	18.2225			2013-01-01	2013-01-01	2013-01-01	imputed as midpoint of collection range
s0026_verity	s0026_ghana_a	Ghana	ghana_a	6.38591	-0.376496			2013-01-01	2013-01-01	2013-01-01	imputed as midpoint of collection range
s0026_verity	s0026_ghana_b	Ghana	ghana_b	5.12852	-1.27417			2013-01-01	2013-01-01	2013-01-01	imputed as midpoint of collection range
s0026_verity	s0026_haut_katanga_a	DRC	haut_katanga_a	-9.86397	26.9955			2013-01-01	2013-01-01	2013-01-01	imputed as midpoint of collection range
s0026_verity	s0026_haut_katanga_b	DRC	haut_katanga_b	-11.1682	26.8878			2013-01-01	2013-01-01	2013-01-01	imputed as midpoint of collection range
s0026_verity	s0026_haut_katanga_c	DRC	haut_katanga_c	-12.6071	29.5524			2013-01-01	2013-01-01	2013-01-01	imputed as midpoint of collection range
s0026_verity	s0026_haut_katanga_d	DRC	haut_katanga_d	-12.2548	27.6391			2013-01-01	2013-01-01	2013-01-01	imputed as midpoint of collection range
s0026_verity	s0026_haut_katanga_e	DRC	haut_katanga_e	-11.0266	26.7447			2013-01-01	2013-01-01	2013-01-01	imputed as midpoint of collection range
s0026_verity	s0026_haut_katanga_f	DRC	haut_katanga_f	-10.8592	26.6358			2013-01-01	2013-01-01	2013-01-01	imputed as midpoint of collection range
s0026_verity	s0026_haut_katanga_g	DRC	haut_katanga_g	-12.1745	27.5569			2013-01-01	2013-01-01	2013-01-01	imputed as midpoint of collection range
s0026_verity	s0026_haut_katanga_h	DRC	haut_katanga_h	-8.70011	28.5532			2013-01-01	2013-01-01	2013-01-01	imputed as midpoint of collection range
s0026_verity	s0026_haut_katanga_i	DRC	haut_katanga_i	-11.705	27.5093			2013-01-01	2013-01-01	2013-01-01	imputed as midpoint of collection range
s0026_verity	s0026_haut_katanga_j	DRC	haut_katanga_j	-9.38806	28.2151			2013-01-01	2013-01-01	2013-01-01	imputed as midpoint of collection range
s0026_verity	s0026_haut_katanga_k	DRC	haut_katanga_k	-10.1523	28.0999			2013-01-01	2013-01-01	2013-01-01	imputed as midpoint of collection range
s0026_verity	s0026_haut_katanga_l	DRC	haut_katanga_l	-11.6373	27.5404			2013-01-01	2013-01-01	2013-01-01	imputed as midpoint of collection range
s0026_verity	s0026_haut_katanga_m	DRC	haut_katanga_m	-11.7063	27.4558			2013-01-01	2013-01-01	2013-01-01	imputed as midpoint of collection range
s0026_verity	s0026_haut_lomami_a	DRC	haut_lomami_a	-7.33168	25.5715			2013-01-01	2013-01-01	2013-01-01	imputed as midpoint of collection range
s0026_verity	s0026_haut_lomami_b	DRC	haut_lomami_b	-9.92928	24.6212			2013-01-01	2013-01-01	2013-01-01	imputed as midpoint of collection range
s0026_verity	s0026_haut_lomami_c	DRC	haut_lomami_c	-9.21025	25.8565			2013-01-01	2013-01-01	2013-01-01	imputed as midpoint of collection range
s0026_verity	s0026_haut_lomami_d	DRC	haut_lomami_d	-8.85253	25.7123			2013-01-01	2013-01-01	2013-01-01	imputed as midpoint of collection range
s0026_verity	s0026_haut_lomami_e	DRC	haut_lomami_e	-7.82815	26.904			2013-01-01	2013-01-01	2013-01-01	imputed as midpoint of collection range
s0026_verity	s0026_haut_lomami_f	DRC	haut_lomami_f	-8.73563	24.985			2013-01-01	2013-01-01	2013-01-01	imputed as midpoint of collection range
s0026_verity	s0026_haut_lomami_g	DRC	haut_lomami_g	-6.57756	25.7469			2013-01-01	2013-01-01	2013-01-01	imputed as midpoint of collection range
s0026_verity	s0026_haut_lomami_h	DRC	haut_lomami_h	-8.28132	25.2594			2013-01-01	2013-01-01	2013-01-01	imputed as midpoint of collection range
s0026_verity	s0026_haut_lomami_i	DRC	haut_lomami_i	-8.02495	23.9522			2013-01-01	2013-01-01	2013-01-01	imputed as midpoint of collection range
s0026_verity	s0026_haut_lomami_j	DRC	haut_lomami_j	-6.93257	25.6991			2013-01-01	2013-01-01	2013-01-01	imputed as midpoint of collection range
s0026_verity	s0026_haut_lomami_k	DRC	haut_lomami_k	-7.84351	26.6784			2013-01-01	2013-01-01	2013-01-01	imputed as midpoint of collection range
s0026_verity	s0026_haut_lomami_l	DRC	haut_lomami_l	-9.45958	25.9149			2013-01-01	2013-01-01	2013-01-01	imputed as midpoint of collection range
s0026_verity	s0026_haut_lomami_m	DRC	haut_lomami_m	-8.51376	26.317			2013-01-01	2013-01-01	2013-01-01	imputed as midpoint of collection range
s0026_verity	s0026_haut_uele_a	DRC	haut_uele_a	2.76799	27.6243			2013-01-01	2013-01-01	2013-01-01	imputed as midpoint of collection range
s0026_verity	s0026_haut_uele_b	DRC	haut_uele_b	3.04783	29.5277			2013-01-01	2013-01-01	2013-01-01	imputed as midpoint of collection range
s0026_verity	s0026_haut_uele_c	DRC	haut_uele_c	3.48468	29.0189			2013-01-01	2013-01-01	2013-01-01	imputed as midpoint of collection range
s0026_verity	s0026_haut_uele_d	DRC	haut_uele_d	2.45905	27.3799			2013-01-01	2013-01-01	2013-01-01	imputed as midpoint of collection range
s0026_verity	s0026_haut_uele_e	DRC	haut_uele_e	3.66586	30.3389			2013-01-01	2013-01-01	2013-01-01	imputed as midpoint of collection range
s0026_verity	s0026_haut_uele_f	DRC	haut_uele_f	3.31035	30.2333			2013-01-01	2013-01-01	2013-01-01	imputed as midpoint of collection range
s0026_verity	s0026_haut_uele_g	DRC	haut_uele_g	4.1651	27.5418			2013-01-01	2013-01-01	2013-01-01	imputed as midpoint of collection range
s0026_verity	s0026_haut_uele_h	DRC	haut_uele_h	2.63627	27.1127			2013-01-01	2013-01-01	2013-01-01	imputed as midpoint of collection range
s0026_verity	s0026_haut_uele_i	DRC	haut_uele_i	2.64416	27.3373			2013-01-01	2013-01-01	2013-01-01	imputed as midpoint of collection range
s0026_verity	s0026_haut_uele_j	DRC	haut_uele_j	3.24852	27.976			2013-01-01	2013-01-01	2013-01-01	imputed as midpoint of collection range
s0026_verity	s0026_haut_uele_k	DRC	haut_uele_k	2.79143	27.6169			2013-01-01	2013-01-01	2013-01-01	imputed as midpoint of collection range
s0026_verity	s0026_haut_uele_l	DRC	haut_uele_l	2.66575	28.4915			2013-01-01	2013-01-01	2013-01-01	imputed as midpoint of collection range
s0026_verity	s0026_ituri_a	DRC	ituri_a	1.48607	30.1571			2013-01-01	2013-01-01	2013-01-01	imputed as midpoint of collection range
s0026_verity	s0026_ituri_b	DRC	ituri_b	1.36209	30.4146			2013-01-01	2013-01-01	2013-01-01	imputed as midpoint of collection range
s0026_verity	s0026_ituri_c	DRC	ituri_c	1.84553	30.7178			2013-01-01	2013-01-01	2013-01-01	imputed as midpoint of collection range
s0026_verity	s0026_ituri_d	DRC	ituri_d	1.36953	29.5133			2013-01-01	2013-01-01	2013-01-01	imputed as midpoint of collection range
s0026_verity	s0026_ituri_e	DRC	ituri_e	1.24005	29.6908			2013-01-01	2013-01-01	2013-01-01	imputed as midpoint of collection range
s0026_verity	s0026_ituri_f	DRC	ituri_f	1.48081	30.4604			2013-01-01	2013-01-01	2013-01-01	imputed as midpoint of collection range
s0026_verity	s0026_ituri_g	DRC	ituri_g	1.07153	29.1787			2013-01-01	2013-01-01	2013-01-01	imputed as midpoint of collection range
s0026_verity	s0026_ituri_h	DRC	ituri_h	1.75202	30.2175			2013-01-01	2013-01-01	2013-01-01	imputed as midpoint of collection range
s0026_verity	s0026_ituri_i	DRC	ituri_i	2.86121	30.5376			2013-01-01	2013-01-01	2013-01-01	imputed as midpoint of collection range
s0026_verity	s0026_ituri_j	DRC	ituri_j	2.20895	31.1897			2013-01-01	2013-01-01	2013-01-01	imputed as midpoint of collection range
s0026_verity	s0026_ituri_k	DRC	ituri_k	3.13116	30.5251			2013-01-01	2013-01-01	2013-01-01	imputed as midpoint of collection range
s0026_verity	s0026_ituri_l	DRC	ituri_l	1.58103	30.2501			2013-01-01	2013-01-01	2013-01-01	imputed as midpoint of collection range
s0026_verity	s0026_ituri_m	DRC	ituri_m	2.27491	30.728			2013-01-01	2013-01-01	2013-01-01	imputed as midpoint of collection range
s0026_verity	s0026_ituri_n	DRC	ituri_n	2.8574	30.8188			2013-01-01	2013-01-01	2013-01-01	imputed as midpoint of collection range
s0026_verity	s0026_ituri_o	DRC	ituri_o	1.83997	30.1749			2013-01-01	2013-01-01	2013-01-01	imputed as midpoint of collection range
s0026_verity	s0026_ituri_p	DRC	ituri_p	2.16426	30.9208			2013-01-01	2013-01-01	2013-01-01	imputed as midpoint of collection range
s0026_verity	s0026_kasai_a	DRC	kasai_a	-6.8696	20.9749			2013-01-01	2013-01-01	2013-01-01	imputed as midpoint of collection range
s0026_verity	s0026_kasai_b	DRC	kasai_b	-6.40261	20.801			2013-01-01	2013-01-01	2013-01-01	imputed as midpoint of collection range
s0026_verity	s0026_kasai_c	DRC	kasai_c	-6.41264	20.7588			2013-01-01	2013-01-01	2013-01-01	imputed as midpoint of collection range
s0026_verity	s0026_kasai_central_a	DRC	kasai_central_a	-6.07253	22.7317			2013-01-01	2013-01-01	2013-01-01	imputed as midpoint of collection range
s0026_verity	s0026_kasai_central_b	DRC	kasai_central_b	-5.71053	22.3343			2013-01-01	2013-01-01	2013-01-01	imputed as midpoint of collection range
s0026_verity	s0026_kasai_central_c	DRC	kasai_central_c	-5.92545	22.4112			2013-01-01	2013-01-01	2013-01-01	imputed as midpoint of collection range
s0026_verity	s0026_kasai_central_d	DRC	kasai_central_d	-5.89804	22.4068			2013-01-01	2013-01-01	2013-01-01	imputed as midpoint of collection range
s0026_verity	s0026_kasai_central_e	DRC	kasai_central_e	-5.94081	22.3369			2013-01-01	2013-01-01	2013-01-01	imputed as midpoint of collection range
s0026_verity	s0026_kasai_central_f	DRC	kasai_central_f	-6.49754	22.1614			2013-01-01	2013-01-01	2013-01-01	imputed as midpoint of collection range
s0026_verity	s0026_kasai_central_g	DRC	kasai_central_g	-5.85852	22.382			2013-01-01	2013-01-01	2013-01-01	imputed as midpoint of collection range
s0026_verity	s0026_kasai_central_h	DRC	kasai_central_h	-5.88915	22.3724			2013-01-01	2013-01-01	2013-01-01	imputed as midpoint of collection range
s0026_verity	s0026_kasai_central_i	DRC	kasai_central_i	-5.91702	22.3889			2013-01-01	2013-01-01	2013-01-01	imputed as midpoint of collection range
s0026_verity	s0026_kasai_central_j	DRC	kasai_central_j	-6.81736	22.2418			2013-01-01	2013-01-01	2013-01-01	imputed as midpoint of collection range
s0026_verity	s0026_kasai_central_k	DRC	kasai_central_k	-6.4684	22.8493			2013-01-01	2013-01-01	2013-01-01	imputed as midpoint of collection range
s0026_verity	s0026_kasai_central_l	DRC	kasai_central_l	-5.37334	22.1908			2013-01-01	2013-01-01	2013-01-01	imputed as midpoint of collection range
s0026_verity	s0026_kasai_central_m	DRC	kasai_central_m	-6.54332	22.242			2013-01-01	2013-01-01	2013-01-01	imputed as midpoint of collection range
s0026_verity	s0026_kasai_central_n	DRC	kasai_central_n	-5.81875	22.9476			2013-01-01	2013-01-01	2013-01-01	imputed as midpoint of collection range
s0026_verity	s0026_kasai_central_o	DRC	kasai_central_o	-5.13591	22.1658			2013-01-01	2013-01-01	2013-01-01	imputed as midpoint of collection range
s0026_verity	s0026_kasai_central_p	DRC	kasai_central_p	-7.55866	22.5536			2013-01-01	2013-01-01	2013-01-01	imputed as midpoint of collection range
s0026_verity	s0026_kasai_central_q	DRC	kasai_central_q	-4.88613	22.1017			2013-01-01	2013-01-01	2013-01-01	imputed as midpoint of collection range
s0026_verity	s0026_kasai_central_r	DRC	kasai_central_r	-7.47485	22.3955			2013-01-01	2013-01-01	2013-01-01	imputed as midpoint of collection range
s0026_verity	s0026_kasai_central_s	DRC	kasai_central_s	-6.55901	22.635			2013-01-01	2013-01-01	2013-01-01	imputed as midpoint of collection range
s0026_verity	s0026_kasai_d	DRC	kasai_d	-6.53545	21.0419			2013-01-01	2013-01-01	2013-01-01	imputed as midpoint of collection range
s0026_verity	s0026_kasai_e	DRC	kasai_e	-6.14281	20.5909			2013-01-01	2013-01-01	2013-01-01	imputed as midpoint of collection range
s0026_verity	s0026_kasai_f	DRC	kasai_f	-6.45184	21.324			2013-01-01	2013-01-01	2013-01-01	imputed as midpoint of collection range
s0026_verity	s0026_kasai_g	DRC	kasai_g	-5.45036	21.1196			2013-01-01	2013-01-01	2013-01-01	imputed as midpoint of collection range
s0026_verity	s0026_kasai_h	DRC	kasai_h	-4.8393	21.5793			2013-01-01	2013-01-01	2013-01-01	imputed as midpoint of collection range
s0026_verity	s0026_kasai_i	DRC	kasai_i	-5.20636	21.4304			2013-01-01	2013-01-01	2013-01-01	imputed as midpoint of collection range
s0026_verity	s0026_kasai_j	DRC	kasai_j	-4.60588	20.6371			2013-01-01	2013-01-01	2013-01-01	imputed as midpoint of collection range
s0026_verity	s0026_kasai_k	DRC	kasai_k	-4.56415	20.1837			2013-01-01	2013-01-01	2013-01-01	imputed as midpoint of collection range
s0026_verity	s0026_kasai_l	DRC	kasai_l	-6.79134	21.3628			2013-01-01	2013-01-01	2013-01-01	imputed as midpoint of collection range
s0026_verity	s0026_kasai_m	DRC	kasai_m	-5.68844	21.2186			2013-01-01	2013-01-01	2013-01-01	imputed as midpoint of collection range
s0026_verity	s0026_kasai_n	DRC	kasai_n	-4.67687	21.5655			2013-01-01	2013-01-01	2013-01-01	imputed as midpoint of collection range
s0026_verity	s0026_kasai_o	DRC	kasai_o	-4.34871	20.6067			2013-01-01	2013-01-01	2013-01-01	imputed as midpoint of collection range
s0026_verity	s0026_kasai_oriental_a	DRC	kasai_oriental_a	-6.20674	23.5771			2013-01-01	2013-01-01	2013-01-01	imputed as midpoint of collection range
s0026_verity	s0026_kasai_oriental_b	DRC	kasai_oriental_b	-6.49368	23.7334			2013-01-01	2013-01-01	2013-01-01	imputed as midpoint of collection range
s0026_verity	s0026_kasai_oriental_c	DRC	kasai_oriental_c	-6.24908	23.1507			2013-01-01	2013-01-01	2013-01-01	imputed as midpoint of collection range
s0026_verity	s0026_kasai_oriental_d	DRC	kasai_oriental_d	-6.0245	23.7143			2013-01-01	2013-01-01	2013-01-01	imputed as midpoint of collection range
s0026_verity	s0026_kasai_oriental_e	DRC	kasai_oriental_e	-6.10828	23.6138			2013-01-01	2013-01-01	2013-01-01	imputed as midpoint of collection range
s0026_verity	s0026_kasai_oriental_f	DRC	kasai_oriental_f	-6.10512	23.5507			2013-01-01	2013-01-01	2013-01-01	imputed as midpoint of collection range
s0026_verity	s0026_kasai_oriental_g	DRC	kasai_oriental_g	-6.11057	23.5829			2013-01-01	2013-01-01	2013-01-01	imputed as midpoint of collection range
s0026_verity	s0026_kasai_oriental_h	DRC	kasai_oriental_h	-6.13824	23.6208			2013-01-01	2013-01-01	2013-01-01	imputed as midpoint of collection range
s0026_verity	s0026_kasai_oriental_i	DRC	kasai_oriental_i	-6.00901	23.3643			2013-01-01	2013-01-01	2013-01-01	imputed as midpoint of collection range
s0026_verity	s0026_kasai_oriental_j	DRC	kasai_oriental_j	-6.211	23.3933			2013-01-01	2013-01-01	2013-01-01	imputed as midpoint of collection range
s0026_verity	s0026_kasai_oriental_k	DRC	kasai_oriental_k	-6.40464	23.1683			2013-01-01	2013-01-01	2013-01-01	imputed as midpoint of collection range
s0026_verity	s0026_kasai_oriental_l	DRC	kasai_oriental_l	-6.49351	23.6513			2013-01-01	2013-01-01	2013-01-01	imputed as midpoint of collection range
s0026_verity	s0026_kasai_oriental_m	DRC	kasai_oriental_m	-6.1105	23.6173			2013-01-01	2013-01-01	2013-01-01	imputed as midpoint of collection range
s0026_verity	s0026_kasai_oriental_n	DRC	kasai_oriental_n	-6.12417	23.4145			2013-01-01	2013-01-01	2013-01-01	imputed as midpoint of collection range
s0026_verity	s0026_kasai_oriental_o	DRC	kasai_oriental_o	-6.11396	23.5601			2013-01-01	2013-01-01	2013-01-01	imputed as midpoint of collection range
s0026_verity	s0026_kasai_oriental_p	DRC	kasai_oriental_p	-6.11251	23.6082			2013-01-01	2013-01-01	2013-01-01	imputed as midpoint of collection range
s0026_verity	s0026_kasai_p	DRC	kasai_p	-2.98121	22.0528			2013-01-01	2013-01-01	2013-01-01	imputed as midpoint of collection range
s0026_verity	s0026_kasai_q	DRC	kasai_q	-7.0552	21.5391			2013-01-01	2013-01-01	2013-01-01	imputed as midpoint of collection range
s0026_verity	s0026_kasai_r	DRC	kasai_r	-4.33428	20.662			2013-01-01	2013-01-01	2013-01-01	imputed as midpoint of collection range
s0026_verity	s0026_kinshasa_a	DRC	kinshasa_a	-4.44522	15.4518			2013-01-01	2013-01-01	2013-01-01	imputed as midpoint of collection range
s0026_verity	s0026_kinshasa_b	DRC	kinshasa_b	-4.418	15.4201			2013-01-01	2013-01-01	2013-01-01	imputed as midpoint of collection range
s0026_verity	s0026_kinshasa_c	DRC	kinshasa_c	-4.08751	15.5273			2013-01-01	2013-01-01	2013-01-01	imputed as midpoint of collection range
s0026_verity	s0026_kinshasa_d	DRC	kinshasa_d	-4.45491	15.4127			2013-01-01	2013-01-01	2013-01-01	imputed as midpoint of collection range
s0026_verity	s0026_kinshasa_e	DRC	kinshasa_e	-4.41346	15.3657			2013-01-01	2013-01-01	2013-01-01	imputed as midpoint of collection range
s0026_verity	s0026_kinshasa_f	DRC	kinshasa_f	-4.41901	15.2829			2013-01-01	2013-01-01	2013-01-01	imputed as midpoint of collection range
s0026_verity	s0026_kinshasa_g	DRC	kinshasa_g	-4.37151	15.4906			2013-01-01	2013-01-01	2013-01-01	imputed as midpoint of collection range
s0026_verity	s0026_kinshasa_h	DRC	kinshasa_h	-4.3879	15.3981			2013-01-01	2013-01-01	2013-01-01	imputed as midpoint of collection range
s0026_verity	s0026_kinshasa_i	DRC	kinshasa_i	-4.40581	15.3826			2013-01-01	2013-01-01	2013-01-01	imputed as midpoint of collection range
s0026_verity	s0026_kinshasa_j	DRC	kinshasa_j	-4.43468	15.3036			2013-01-01	2013-01-01	2013-01-01	imputed as midpoint of collection range
s0026_verity	s0026_kinshasa_k	DRC	kinshasa_k	-4.39291	15.3949			2013-01-01	2013-01-01	2013-01-01	imputed as midpoint of collection range
s0026_verity	s0026_kinshasa_l	DRC	kinshasa_l	-4.34853	15.2191			2013-01-01	2013-01-01	2013-01-01	imputed as midpoint of collection range
s0026_verity	s0026_kinshasa_m	DRC	kinshasa_m	-4.39804	15.4126			2013-01-01	2013-01-01	2013-01-01	imputed as midpoint of collection range
s0026_verity	s0026_kinshasa_n	DRC	kinshasa_n	-4.37725	15.3148			2013-01-01	2013-01-01	2013-01-01	imputed as midpoint of collection range
s0026_verity	s0026_kinshasa_o	DRC	kinshasa_o	-4.36784	15.2925			2013-01-01	2013-01-01	2013-01-01	imputed as midpoint of collection range
s0026_verity	s0026_kinshasa_p	DRC	kinshasa_p	-4.32698	15.3588			2013-01-01	2013-01-01	2013-01-01	imputed as midpoint of collection range
s0026_verity	s0026_kinshasa_q	DRC	kinshasa_q	-4.35532	15.2338			2013-01-01	2013-01-01	2013-01-01	imputed as midpoint of collection range
s0026_verity	s0026_kinshasa_r	DRC	kinshasa_r	-4.37723	15.3188			2013-01-01	2013-01-01	2013-01-01	imputed as midpoint of collection range
s0026_verity	s0026_kinshasa_s	DRC	kinshasa_s	-4.38541	15.267			2013-01-01	2013-01-01	2013-01-01	imputed as midpoint of collection range
s0026_verity	s0026_kinshasa_t	DRC	kinshasa_t	-4.35783	15.3188			2013-01-01	2013-01-01	2013-01-01	imputed as midpoint of collection range
s0026_verity	s0026_kinshasa_u	DRC	kinshasa_u	-4.38355	15.3126			2013-01-01	2013-01-01	2013-01-01	imputed as midpoint of collection range
s0026_verity	s0026_kinshasa_v	DRC	kinshasa_v	-4.41886	15.3813			2013-01-01	2013-01-01	2013-01-01	imputed as midpoint of collection range
s0026_verity	s0026_kinshasa_w	DRC	kinshasa_w	-4.38117	15.2814			2013-01-01	2013-01-01	2013-01-01	imputed as midpoint of collection range
s0026_verity	s0026_kinshasa_x	DRC	kinshasa_x	-4.41471	15.3346			2013-01-01	2013-01-01	2013-01-01	imputed as midpoint of collection range
s0026_verity	s0026_kinshasa_z	DRC	kinshasa_z	-4.38835	15.3763			2013-01-01	2013-01-01	2013-01-01	imputed as midpoint of collection range
s0026_verity	s0026_kongo_central_a	DRC	kongo_central_a	-5.30238	12.5425			2013-01-01	2013-01-01	2013-01-01	imputed as midpoint of collection range
s0026_verity	s0026_kongo_central_b	DRC	kongo_central_b	-5.22567	12.8192			2013-01-01	2013-01-01	2013-01-01	imputed as midpoint of collection range
s0026_verity	s0026_kongo_central_c	DRC	kongo_central_c	-5.15055	13.4629			2013-01-01	2013-01-01	2013-01-01	imputed as midpoint of collection range
s0026_verity	s0026_kongo_central_d	DRC	kongo_central_d	-5.342	14.2183			2013-01-01	2013-01-01	2013-01-01	imputed as midpoint of collection range
s0026_verity	s0026_kongo_central_e	DRC	kongo_central_e	-4.95016	12.9609			2013-01-01	2013-01-01	2013-01-01	imputed as midpoint of collection range
s0026_verity	s0026_kongo_central_f	DRC	kongo_central_f	-5.34288	13.2415			2013-01-01	2013-01-01	2013-01-01	imputed as midpoint of collection range
s0026_verity	s0026_kongo_central_g	DRC	kongo_central_g	-5.17255	12.98			2013-01-01	2013-01-01	2013-01-01	imputed as midpoint of collection range
s0026_verity	s0026_kongo_central_h	DRC	kongo_central_h	-4.64629	15.4012			2013-01-01	2013-01-01	2013-01-01	imputed as midpoint of collection range
s0026_verity	s0026_kongo_central_i	DRC	kongo_central_i	-5.80747	13.0583			2013-01-01	2013-01-01	2013-01-01	imputed as midpoint of collection range
s0026_verity	s0026_kongo_central_j	DRC	kongo_central_j	-4.9195	14.5882			2013-01-01	2013-01-01	2013-01-01	imputed as midpoint of collection range
s0026_verity	s0026_kongo_central_k	DRC	kongo_central_k	-4.9982	12.9523			2013-01-01	2013-01-01	2013-01-01	imputed as midpoint of collection range
s0026_verity	s0026_kongo_central_l	DRC	kongo_central_l	-5.45883	13.7195			2013-01-01	2013-01-01	2013-01-01	imputed as midpoint of collection range
s0026_verity	s0026_kongo_central_m	DRC	kongo_central_m	-5.46498	15.3701			2013-01-01	2013-01-01	2013-01-01	imputed as midpoint of collection range
s0026_verity	s0026_kongo_central_n	DRC	kongo_central_n	-5.54424	14.66			2013-01-01	2013-01-01	2013-01-01	imputed as midpoint of collection range
s0026_verity	s0026_kongo_central_o	DRC	kongo_central_o	-4.52284	14.1004			2013-01-01	2013-01-01	2013-01-01	imputed as midpoint of collection range
s0026_verity	s0026_kongo_central_p	DRC	kongo_central_p	-5.24064	14.8568			2013-01-01	2013-01-01	2013-01-01	imputed as midpoint of collection range
s0026_verity	s0026_kongo_central_q	DRC	kongo_central_q	-5.21191	15.3753			2013-01-01	2013-01-01	2013-01-01	imputed as midpoint of collection range
s0026_verity	s0026_kongo_central_r	DRC	kongo_central_r	-5.40597	14.8354			2013-01-01	2013-01-01	2013-01-01	imputed as midpoint of collection range
s0026_verity	s0026_kongo_central_s	DRC	kongo_central_s	-4.66204	14.1691			2013-01-01	2013-01-01	2013-01-01	imputed as midpoint of collection range
s0026_verity	s0026_kongo_central_t	DRC	kongo_central_t	-5.05948	15.1266			2013-01-01	2013-01-01	2013-01-01	imputed as midpoint of collection range
s0026_verity	s0026_kongo_central_u	DRC	kongo_central_u	-4.93485	14.1352			2013-01-01	2013-01-01	2013-01-01	imputed as midpoint of collection range
s0026_verity	s0026_kongo_central_v	DRC	kongo_central_v	-4.7472	13.0769			2013-01-01	2013-01-01	2013-01-01	imputed as midpoint of collection range
s0026_verity	s0026_kongo_central_w	DRC	kongo_central_w	-5.83722	13.4736			2013-01-01	2013-01-01	2013-01-01	imputed as midpoint of collection range
s0026_verity	s0026_kwango_a	DRC	kwango_a	-6.47108	16.8043			2013-01-01	2013-01-01	2013-01-01	imputed as midpoint of collection range
s0026_verity	s0026_kwango_b	DRC	kwango_b	-4.80352	17.0386			2013-01-01	2013-01-01	2013-01-01	imputed as midpoint of collection range
s0026_verity	s0026_kwango_c	DRC	kwango_c	-4.98961	16.5442			2013-01-01	2013-01-01	2013-01-01	imputed as midpoint of collection range
s0026_verity	s0026_kwango_d	DRC	kwango_d	-7.41573	17.7899			2013-01-01	2013-01-01	2013-01-01	imputed as midpoint of collection range
s0026_verity	s0026_kwango_e	DRC	kwango_e	-5.85386	16.1824			2013-01-01	2013-01-01	2013-01-01	imputed as midpoint of collection range
s0026_verity	s0026_kwango_f	DRC	kwango_f	-6.98114	17.3894			2013-01-01	2013-01-01	2013-01-01	imputed as midpoint of collection range
s0026_verity	s0026_kwango_g	DRC	kwango_g	-5.8529	17.256			2013-01-01	2013-01-01	2013-01-01	imputed as midpoint of collection range
s0026_verity	s0026_kwango_h	DRC	kwango_h	-4.58372	16.9889			2013-01-01	2013-01-01	2013-01-01	imputed as midpoint of collection range
s0026_verity	s0026_kwango_i	DRC	kwango_i	-5.70171	16.602			2013-01-01	2013-01-01	2013-01-01	imputed as midpoint of collection range
s0026_verity	s0026_kwango_j	DRC	kwango_j	-5.34928	16.6447			2013-01-01	2013-01-01	2013-01-01	imputed as midpoint of collection range
s0026_verity	s0026_kwango_k	DRC	kwango_k	-4.39641	17.3849			2013-01-01	2013-01-01	2013-01-01	imputed as midpoint of collection range
s0026_verity	s0026_kwango_l	DRC	kwango_l	-4.4002	17.6153			2013-01-01	2013-01-01	2013-01-01	imputed as midpoint of collection range
s0026_verity	s0026_kwilu_a	DRC	kwilu_a	-3.32589	17.3815			2013-01-01	2013-01-01	2013-01-01	imputed as midpoint of collection range
s0026_verity	s0026_kwilu_b	DRC	kwilu_b	-3.31263	17.4012			2013-01-01	2013-01-01	2013-01-01	imputed as midpoint of collection range
s0026_verity	s0026_kwilu_c	DRC	kwilu_c	-4.05934	16.9572			2013-01-01	2013-01-01	2013-01-01	imputed as midpoint of collection range
s0026_verity	s0026_kwilu_d	DRC	kwilu_d	-4.05714	19.0268			2013-01-01	2013-01-01	2013-01-01	imputed as midpoint of collection range
s0026_verity	s0026_kwilu_e	DRC	kwilu_e	-5.72494	19.3032			2013-01-01	2013-01-01	2013-01-01	imputed as midpoint of collection range
s0026_verity	s0026_kwilu_f	DRC	kwilu_f	-3.96533	18.8813			2013-01-01	2013-01-01	2013-01-01	imputed as midpoint of collection range
s0026_verity	s0026_kwilu_g	DRC	kwilu_g	-6.0552	19.0481			2013-01-01	2013-01-01	2013-01-01	imputed as midpoint of collection range
s0026_verity	s0026_kwilu_h	DRC	kwilu_h	-3.96897	17.6917			2013-01-01	2013-01-01	2013-01-01	imputed as midpoint of collection range
s0026_verity	s0026_kwilu_i	DRC	kwilu_i	-4.57874	18.6869			2013-01-01	2013-01-01	2013-01-01	imputed as midpoint of collection range
s0026_verity	s0026_kwilu_j	DRC	kwilu_j	-4.57668	18.4775			2013-01-01	2013-01-01	2013-01-01	imputed as midpoint of collection range
s0026_verity	s0026_kwilu_k	DRC	kwilu_k	-5.03981	18.807			2013-01-01	2013-01-01	2013-01-01	imputed as midpoint of collection range
s0026_verity	s0026_kwilu_l	DRC	kwilu_l	-5.57941	17.7255			2013-01-01	2013-01-01	2013-01-01	imputed as midpoint of collection range
s0026_verity	s0026_kwilu_m	DRC	kwilu_m	-6.04336	19.3543			2013-01-01	2013-01-01	2013-01-01	imputed as midpoint of collection range
s0026_verity	s0026_kwilu_n	DRC	kwilu_n	-5.06252	18.813			2013-01-01	2013-01-01	2013-01-01	imputed as midpoint of collection range
s0026_verity	s0026_kwilu_o	DRC	kwilu_o	-4.77175	17.9031			2013-01-01	2013-01-01	2013-01-01	imputed as midpoint of collection range
s0026_verity	s0026_lomami_a	DRC	lomami_a	-6.72344	23.9572			2013-01-01	2013-01-01	2013-01-01	imputed as midpoint of collection range
s0026_verity	s0026_lomami_b	DRC	lomami_b	-6.99377	23.4554			2013-01-01	2013-01-01	2013-01-01	imputed as midpoint of collection range
s0026_verity	s0026_lomami_c	DRC	lomami_c	-6.73903	23.9668			2013-01-01	2013-01-01	2013-01-01	imputed as midpoint of collection range
s0026_verity	s0026_lomami_d	DRC	lomami_d	-6.14434	24.4824			2013-01-01	2013-01-01	2013-01-01	imputed as midpoint of collection range
s0026_verity	s0026_lomami_e	DRC	lomami_e	-6.74614	23.665			2013-01-01	2013-01-01	2013-01-01	imputed as midpoint of collection range
s0026_verity	s0026_lomami_f	DRC	lomami_f	-7.06589	23.9623			2013-01-01	2013-01-01	2013-01-01	imputed as midpoint of collection range
s0026_verity	s0026_lomami_g	DRC	lomami_g	-7.18331	23.7058			2013-01-01	2013-01-01	2013-01-01	imputed as midpoint of collection range
s0026_verity	s0026_lomami_h	DRC	lomami_h	-7.23749	23.7817			2013-01-01	2013-01-01	2013-01-01	imputed as midpoint of collection range
s0026_verity	s0026_lomami_i	DRC	lomami_i	-7.154	23.4971			2013-01-01	2013-01-01	2013-01-01	imputed as midpoint of collection range
s0026_verity	s0026_lomami_j	DRC	lomami_j	-6.11737	24.5369			2013-01-01	2013-01-01	2013-01-01	imputed as midpoint of collection range
s0026_verity	s0026_lomami_k	DRC	lomami_k	-5.65005	25.7059			2013-01-01	2013-01-01	2013-01-01	imputed as midpoint of collection range
s0026_verity	s0026_lomami_l	DRC	lomami_l	-6.99919	23.4372			2013-01-01	2013-01-01	2013-01-01	imputed as midpoint of collection range
s0026_verity	s0026_lomami_m	DRC	lomami_m	-6.14245	24.4869			2013-01-01	2013-01-01	2013-01-01	imputed as midpoint of collection range
s0026_verity	s0026_lomami_n	DRC	lomami_n	-6.45537	25.0292			2013-01-01	2013-01-01	2013-01-01	imputed as midpoint of collection range
s0026_verity	s0026_lomami_o	DRC	lomami_o	-6.5355	23.8324			2013-01-01	2013-01-01	2013-01-01	imputed as midpoint of collection range
s0026_verity	s0026_lomami_p	DRC	lomami_p	-5.3249	24.5738			2013-01-01	2013-01-01	2013-01-01	imputed as midpoint of collection range
s0026_verity	s0026_lomami_q	DRC	lomami_q	-5.24059	25.7252			2013-01-01	2013-01-01	2013-01-01	imputed as midpoint of collection range
s0026_verity	s0026_lomami_r	DRC	lomami_r	-7.21494	23.7405			2013-01-01	2013-01-01	2013-01-01	imputed as midpoint of collection range
s0026_verity	s0026_lomami_s	DRC	lomami_s	-6.67985	23.8635			2013-01-01	2013-01-01	2013-01-01	imputed as midpoint of collection range
s0026_verity	s0026_lomami_t	DRC	lomami_t	-6.51501	24.1307			2013-01-01	2013-01-01	2013-01-01	imputed as midpoint of collection range
s0026_verity	s0026_lualaba_a	DRC	lualaba_a	-10.7471	24.6331			2013-01-01	2013-01-01	2013-01-01	imputed as midpoint of collection range
s0026_verity	s0026_lualaba_b	DRC	lualaba_b	-10.4609	22.4053			2013-01-01	2013-01-01	2013-01-01	imputed as midpoint of collection range
s0026_verity	s0026_lualaba_c	DRC	lualaba_c	-10.001	25.8458			2013-01-01	2013-01-01	2013-01-01	imputed as midpoint of collection range
s0026_verity	s0026_lualaba_d	DRC	lualaba_d	-8.225	22.3704			2013-01-01	2013-01-01	2013-01-01	imputed as midpoint of collection range
s0026_verity	s0026_lualaba_e	DRC	lualaba_e	-10.595	22.3732			2013-01-01	2013-01-01	2013-01-01	imputed as midpoint of collection range
s0026_verity	s0026_lualaba_f	DRC	lualaba_f	-9.96388	25.9725			2013-01-01	2013-01-01	2013-01-01	imputed as midpoint of collection range
s0026_verity	s0026_lualaba_g	DRC	lualaba_g	-9.80712	22.7182			2013-01-01	2013-01-01	2013-01-01	imputed as midpoint of collection range
s0026_verity	s0026_lualaba_h	DRC	lualaba_h	-10.4686	23.138			2013-01-01	2013-01-01	2013-01-01	imputed as midpoint of collection range
s0026_verity	s0026_lualaba_i	DRC	lualaba_i	-9.44427	22.8357			2013-01-01	2013-01-01	2013-01-01	imputed as midpoint of collection range
s0026_verity	s0026_lualaba_j	DRC	lualaba_j	-10.73	25.4657			2013-01-01	2013-01-01	2013-01-01	imputed as midpoint of collection range
s0026_verity	s0026_lualaba_k	DRC	lualaba_k	-10.6897	25.449			2013-01-01	2013-01-01	2013-01-01	imputed as midpoint of collection range
s0026_verity	s0026_mai_ndombe_a	DRC	mai_ndombe_a	-1.40087	19.3659			2013-01-01	2013-01-01	2013-01-01	imputed as midpoint of collection range
s0026_verity	s0026_mai_ndombe_b	DRC	mai_ndombe_b	-1.13945	19.1086			2013-01-01	2013-01-01	2013-01-01	imputed as midpoint of collection range
s0026_verity	s0026_mai_ndombe_c	DRC	mai_ndombe_c	-1.27489	18.0625			2013-01-01	2013-01-01	2013-01-01	imputed as midpoint of collection range
s0026_verity	s0026_mai_ndombe_d	DRC	mai_ndombe_d	-2.28424	17.6615			2013-01-01	2013-01-01	2013-01-01	imputed as midpoint of collection range
s0026_verity	s0026_mai_ndombe_e	DRC	mai_ndombe_e	-2.16529	16.2322			2013-01-01	2013-01-01	2013-01-01	imputed as midpoint of collection range
s0026_verity	s0026_mai_ndombe_f	DRC	mai_ndombe_f	-2.86743	16.197			2013-01-01	2013-01-01	2013-01-01	imputed as midpoint of collection range
s0026_verity	s0026_mai_ndombe_g	DRC	mai_ndombe_g	-1.74131	17.5753			2013-01-01	2013-01-01	2013-01-01	imputed as midpoint of collection range
s0026_verity	s0026_mai_ndombe_h	DRC	mai_ndombe_h	-1.76709	18.4502			2013-01-01	2013-01-01	2013-01-01	imputed as midpoint of collection range
s0026_verity	s0026_mai_ndombe_i	DRC	mai_ndombe_i	-1.90901	16.5647			2013-01-01	2013-01-01	2013-01-01	imputed as midpoint of collection range
s0026_verity	s0026_mai_ndombe_j	DRC	mai_ndombe_j	-2.88888	18.5596			2013-01-01	2013-01-01	2013-01-01	imputed as midpoint of collection range
s0026_verity	s0026_mai_ndombe_k	DRC	mai_ndombe_k	-3.23805	18.0924			2013-01-01	2013-01-01	2013-01-01	imputed as midpoint of collection range
s0026_verity	s0026_mai_ndombe_l	DRC	mai_ndombe_l	-3.71301	16.7452			2013-01-01	2013-01-01	2013-01-01	imputed as midpoint of collection range
s0026_verity	s0026_mai_ndombe_m	DRC	mai_ndombe_m	-3.01588	16.9386			2013-01-01	2013-01-01	2013-01-01	imputed as midpoint of collection range
s0026_verity	s0026_mai_ndombe_n	DRC	mai_ndombe_n	-2.82061	18.3303			2013-01-01	2013-01-01	2013-01-01	imputed as midpoint of collection range
s0026_verity	s0026_maniema_a	DRC	maniema_a	-2.58098	26.6504			2013-01-01	2013-01-01	2013-01-01	imputed as midpoint of collection range
s0026_verity	s0026_maniema_b	DRC	maniema_b	-4.06692	26.2555			2013-01-01	2013-01-01	2013-01-01	imputed as midpoint of collection range
s0026_verity	s0026_maniema_c	DRC	maniema_c	-2.25613	26.2631			2013-01-01	2013-01-01	2013-01-01	imputed as midpoint of collection range
s0026_verity	s0026_maniema_d	DRC	maniema_d	-3.75077	26.6198			2013-01-01	2013-01-01	2013-01-01	imputed as midpoint of collection range
s0026_verity	s0026_maniema_e	DRC	maniema_e	-4.29609	27.1023			2013-01-01	2013-01-01	2013-01-01	imputed as midpoint of collection range
s0026_verity	s0026_maniema_f	DRC	maniema_f	-3.92393	25.9126			2013-01-01	2013-01-01	2013-01-01	imputed as midpoint of collection range
s0026_verity	s0026_maniema_g	DRC	maniema_g	-1.62904	27.1096			2013-01-01	2013-01-01	2013-01-01	imputed as midpoint of collection range
s0026_verity	s0026_maniema_h	DRC	maniema_h	-4.42671	26.6738			2013-01-01	2013-01-01	2013-01-01	imputed as midpoint of collection range
s0026_verity	s0026_maniema_i	DRC	maniema_i	-4.5854	25.1925			2013-01-01	2013-01-01	2013-01-01	imputed as midpoint of collection range
s0026_verity	s0026_maniema_j	DRC	maniema_j	-0.942305	26.9962			2013-01-01	2013-01-01	2013-01-01	imputed as midpoint of collection range
s0026_verity	s0026_maniema_k	DRC	maniema_k	-2.96146	25.9068			2013-01-01	2013-01-01	2013-01-01	imputed as midpoint of collection range
s0026_verity	s0026_maniema_l	DRC	maniema_l	-4.6475	27.1924			2013-01-01	2013-01-01	2013-01-01	imputed as midpoint of collection range
s0026_verity	s0026_maniema_m	DRC	maniema_m	-2.93803	25.9113			2013-01-01	2013-01-01	2013-01-01	imputed as midpoint of collection range
s0026_verity	s0026_maniema_n	DRC	maniema_n	-2.63782	26.4273			2013-01-01	2013-01-01	2013-01-01	imputed as midpoint of collection range
s0026_verity	s0026_maniema_o	DRC	maniema_o	-2.9752	25.9434			2013-01-01	2013-01-01	2013-01-01	imputed as midpoint of collection range
s0026_verity	s0026_maniema_p	DRC	maniema_p	-1.47058	26.4457			2013-01-01	2013-01-01	2013-01-01	imputed as midpoint of collection range
s0026_verity	s0026_maniema_q	DRC	maniema_q	-3.8701	26.8236			2013-01-01	2013-01-01	2013-01-01	imputed as midpoint of collection range
s0026_verity	s0026_maniema_r	DRC	maniema_r	-4.43727	26.6592			2013-01-01	2013-01-01	2013-01-01	imputed as midpoint of collection range
s0026_verity	s0026_maniema_s	DRC	maniema_s	-0.745404	26.5875			2013-01-01	2013-01-01	2013-01-01	imputed as midpoint of collection range
s0026_verity	s0026_maniema_t	DRC	maniema_t	-4.61686	28.0677			2013-01-01	2013-01-01	2013-01-01	imputed as midpoint of collection range
s0026_verity	s0026_maniema_u	DRC	maniema_u	-0.787966	26.4377			2013-01-01	2013-01-01	2013-01-01	imputed as midpoint of collection range
s0026_verity	s0026_maniema_v	DRC	maniema_v	-3.58868	26.6823			2013-01-01	2013-01-01	2013-01-01	imputed as midpoint of collection range
s0026_verity	s0026_maniema_w	DRC	maniema_w	-2.947	25.9017			2013-01-01	2013-01-01	2013-01-01	imputed as midpoint of collection range
s0026_verity	s0026_maniema_x	DRC	maniema_x	-1.63578	26.4093			2013-01-01	2013-01-01	2013-01-01	imputed as midpoint of collection range
s0026_verity	s0026_maniema_y	DRC	maniema_y	-4.17912	26.8894			2013-01-01	2013-01-01	2013-01-01	imputed as midpoint of collection range
s0026_verity	s0026_mongala_a	DRC	mongala_a	2.20298	22.4687			2013-01-01	2013-01-01	2013-01-01	imputed as midpoint of collection range
s0026_verity	s0026_mongala_b	DRC	mongala_b	2.22564	23.1406			2013-01-01	2013-01-01	2013-01-01	imputed as midpoint of collection range
s0026_verity	s0026_mongala_c	DRC	mongala_c	2.81537	22.4173			2013-01-01	2013-01-01	2013-01-01	imputed as midpoint of collection range
s0026_verity	s0026_mongala_d	DRC	mongala_d	2.51246	22.3711			2013-01-01	2013-01-01	2013-01-01	imputed as midpoint of collection range
s0026_verity	s0026_mongala_e	DRC	mongala_e	2.21937	22.7507			2013-01-01	2013-01-01	2013-01-01	imputed as midpoint of collection range
s0026_verity	s0026_mongala_f	DRC	mongala_f	2.14582	21.4968			2013-01-01	2013-01-01	2013-01-01	imputed as midpoint of collection range
s0026_verity	s0026_mongala_g	DRC	mongala_g	1.98401	22.1763			2013-01-01	2013-01-01	2013-01-01	imputed as midpoint of collection range
s0026_verity	s0026_mongala_h	DRC	mongala_h	1.75504	21.4518			2013-01-01	2013-01-01	2013-01-01	imputed as midpoint of collection range
s0026_verity	s0026_mongala_i	DRC	mongala_i	2.03594	20.1895			2013-01-01	2013-01-01	2013-01-01	imputed as midpoint of collection range
s0026_verity	s0026_mongala_j	DRC	mongala_j	2.80476	20.8387			2013-01-01	2013-01-01	2013-01-01	imputed as midpoint of collection range
s0026_verity	s0026_mongala_k	DRC	mongala_k	2.43544	21.8038			2013-01-01	2013-01-01	2013-01-01	imputed as midpoint of collection range
s0026_verity	s0026_mongala_l	DRC	mongala_l	1.75939	20.3959			2013-01-01	2013-01-01	2013-01-01	imputed as midpoint of collection range
s0026_verity	s0026_mongala_m	DRC	mongala_m	1.24436	21.8114			2013-01-01	2013-01-01	2013-01-01	imputed as midpoint of collection range
s0026_verity	s0026_nord_kivu_a	DRC	nord_kivu_a	-1.28868	28.7676			2013-01-01	2013-01-01	2013-01-01	imputed as midpoint of collection range
s0026_verity	s0026_nord_kivu_b	DRC	nord_kivu_b	-1.24187	28.8887			2013-01-01	2013-01-01	2013-01-01	imputed as midpoint of collection range
s0026_verity	s0026_nord_kivu_c	DRC	nord_kivu_c	-1.47944	28.1073			2013-01-01	2013-01-01	2013-01-01	imputed as midpoint of collection range
s0026_verity	s0026_nord_kivu_d	DRC	nord_kivu_d	0.506563	29.389			2013-01-01	2013-01-01	2013-01-01	imputed as midpoint of collection range
s0026_verity	s0026_nord_kivu_e	DRC	nord_kivu_e	-1.60181	27.8395			2013-01-01	2013-01-01	2013-01-01	imputed as midpoint of collection range
s0026_verity	s0026_nord_kivu_f	DRC	nord_kivu_f	-1.21853	29.5566			2013-01-01	2013-01-01	2013-01-01	imputed as midpoint of collection range
s0026_verity	s0026_nord_kivu_g	DRC	nord_kivu_g	0.357718	29.3482			2013-01-01	2013-01-01	2013-01-01	imputed as midpoint of collection range
s0026_verity	s0026_nord_kivu_h	DRC	nord_kivu_h	0.693343	29.5138			2013-01-01	2013-01-01	2013-01-01	imputed as midpoint of collection range
s0026_verity	s0026_nord_kivu_j	DRC	nord_kivu_j	-1.12329	29.1079			2013-01-01	2013-01-01	2013-01-01	imputed as midpoint of collection range
s0026_verity	s0026_nord_kivu_k	DRC	nord_kivu_k	0.410083	29.2097			2013-01-01	2013-01-01	2013-01-01	imputed as midpoint of collection range
s0026_verity	s0026_nord_kivu_l	DRC	nord_kivu_l	-1.70825	28.7324			2013-01-01	2013-01-01	2013-01-01	imputed as midpoint of collection range
s0026_verity	s0026_nord_kivu_m	DRC	nord_kivu_m	0.170512	29.3641			2013-01-01	2013-01-01	2013-01-01	imputed as midpoint of collection range
s0026_verity	s0026_nord_ubangi_a	DRC	nord_ubangi_a	4.29496	20.9937			2013-01-01	2013-01-01	2013-01-01	imputed as midpoint of collection range
s0026_verity	s0026_nord_ubangi_b	DRC	nord_ubangi_b	4.16159	21.9082			2013-01-01	2013-01-01	2013-01-01	imputed as midpoint of collection range
s0026_verity	s0026_nord_ubangi_c	DRC	nord_ubangi_c	4.27137	20.9607			2013-01-01	2013-01-01	2013-01-01	imputed as midpoint of collection range
s0026_verity	s0026_nord_ubangi_d	DRC	nord_ubangi_d	3.55705	20.4916			2013-01-01	2013-01-01	2013-01-01	imputed as midpoint of collection range
s0026_verity	s0026_nord_ubangi_e	DRC	nord_ubangi_e	4.37854	19.9959			2013-01-01	2013-01-01	2013-01-01	imputed as midpoint of collection range
s0026_verity	s0026_nord_ubangi_f	DRC	nord_ubangi_f	4.95789	19.223			2013-01-01	2013-01-01	2013-01-01	imputed as midpoint of collection range
s0026_verity	s0026_nord_ubangi_g	DRC	nord_ubangi_g	4.18082	19.4374			2013-01-01	2013-01-01	2013-01-01	imputed as midpoint of collection range
s0026_verity	s0026_nord_ubangi_h	DRC	nord_ubangi_h	3.36296	20.9362			2013-01-01	2013-01-01	2013-01-01	imputed as midpoint of collection range
s0026_verity	s0026_nord_ubangi_i	DRC	nord_ubangi_i	3.35452	20.8729			2013-01-01	2013-01-01	2013-01-01	imputed as midpoint of collection range
s0026_verity	s0026_nord_ubangi_j	DRC	nord_ubangi_j	3.65751	22.572			2013-01-01	2013-01-01	2013-01-01	imputed as midpoint of collection range
s0026_verity	s0026_nord_ubangi_k	DRC	nord_ubangi_k	3.31947	20.33			2013-01-01	2013-01-01	2013-01-01	imputed as midpoint of collection range
s0026_verity	s0026_nord_ubangi_l	DRC	nord_ubangi_l	4.09248	22.5093			2013-01-01	2013-01-01	2013-01-01	imputed as midpoint of collection range
s0026_verity	s0026_nord_ubangi_m	DRC	nord_ubangi_m	3.36646	20.8924			2013-01-01	2013-01-01	2013-01-01	imputed as midpoint of collection range
s0026_verity	s0026_nord_ubangi_n	DRC	nord_ubangi_n	3.74607	20.5092			2013-01-01	2013-01-01	2013-01-01	imputed as midpoint of collection range
s0026_verity	s0026_sankuru_a	DRC	sankuru_a	-3.3102	24.048			2013-01-01	2013-01-01	2013-01-01	imputed as midpoint of collection range
s0026_verity	s0026_sankuru_b	DRC	sankuru_b	-3.68073	23.7661			2013-01-01	2013-01-01	2013-01-01	imputed as midpoint of collection range
s0026_verity	s0026_sankuru_c	DRC	sankuru_c	-3.54957	23.5681			2013-01-01	2013-01-01	2013-01-01	imputed as midpoint of collection range
s0026_verity	s0026_sankuru_d	DRC	sankuru_d	-2.75678	22.592			2013-01-01	2013-01-01	2013-01-01	imputed as midpoint of collection range
s0026_verity	s0026_sankuru_e	DRC	sankuru_e	-4.8723	23.2545			2013-01-01	2013-01-01	2013-01-01	imputed as midpoint of collection range
s0026_verity	s0026_sankuru_f	DRC	sankuru_f	-4.96892	23.4225			2013-01-01	2013-01-01	2013-01-01	imputed as midpoint of collection range
s0026_verity	s0026_sankuru_g	DRC	sankuru_g	-3.86974	22.2214			2013-01-01	2013-01-01	2013-01-01	imputed as midpoint of collection range
s0026_verity	s0026_sankuru_h	DRC	sankuru_h	-4.23101	22.6797			2013-01-01	2013-01-01	2013-01-01	imputed as midpoint of collection range
s0026_verity	s0026_sankuru_i	DRC	sankuru_i	-4.27606	24.9474			2013-01-01	2013-01-01	2013-01-01	imputed as midpoint of collection range
s0026_verity	s0026_sankuru_j	DRC	sankuru_j	-2.67178	22.2984			2013-01-01	2013-01-01	2013-01-01	imputed as midpoint of collection range
s0026_verity	s0026_sud_kivu_a	DRC	sud_kivu_a	-3.33481	28.1197			2013-01-01	2013-01-01	2013-01-01	imputed as midpoint of collection range
s0026_verity	s0026_sud_kivu_b	DRC	sud_kivu_b	-2.89863	27.2583			2013-01-01	2013-01-01	2013-01-01	imputed as midpoint of collection range
s0026_verity	s0026_sud_kivu_c	DRC	sud_kivu_c	-2.96035	28.5272			2013-01-01	2013-01-01	2013-01-01	imputed as midpoint of collection range
s0026_verity	s0026_sud_kivu_d	DRC	sud_kivu_d	-2.61658	28.7452			2013-01-01	2013-01-01	2013-01-01	imputed as midpoint of collection range
s0026_verity	s0026_sud_kivu_e	DRC	sud_kivu_e	-3.26405	29.1977			2013-01-01	2013-01-01	2013-01-01	imputed as midpoint of collection range
s0026_verity	s0026_sud_kivu_f	DRC	sud_kivu_f	-4.66534	28.6617			2013-01-01	2013-01-01	2013-01-01	imputed as midpoint of collection range
s0026_verity	s0026_sud_kivu_g	DRC	sud_kivu_g	-2.86325	28.9931			2013-01-01	2013-01-01	2013-01-01	imputed as midpoint of collection range
s0026_verity	s0026_sud_kivu_h	DRC	sud_kivu_h	-2.52164	27.2989			2013-01-01	2013-01-01	2013-01-01	imputed as midpoint of collection range
s0026_verity	s0026_sud_kivu_i	DRC	sud_kivu_i	-3.0478	29.0374			2013-01-01	2013-01-01	2013-01-01	imputed as midpoint of collection range
s0026_verity	s0026_sud_kivu_j	DRC	sud_kivu_j	-3.1765	29.106			2013-01-01	2013-01-01	2013-01-01	imputed as midpoint of collection range
s0026_verity	s0026_sud_kivu_k	DRC	sud_kivu_k	-4.41205	28.7699			2013-01-01	2013-01-01	2013-01-01	imputed as midpoint of collection range
s0026_verity	s0026_sud_kivu_l	DRC	sud_kivu_l	-4.03508	29.0872			2013-01-01	2013-01-01	2013-01-01	imputed as midpoint of collection range
s0026_verity	s0026_sud_kivu_m	DRC	sud_kivu_m	-1.69477	29.0623			2013-01-01	2013-01-01	2013-01-01	imputed as midpoint of collection range
s0026_verity	s0026_sud_kivu_o	DRC	sud_kivu_o	-1.95175	28.9355			2013-01-01	2013-01-01	2013-01-01	imputed as midpoint of collection range
s0026_verity	s0026_sud_kivu_p	DRC	sud_kivu_p	-3.14922	28.2858			2013-01-01	2013-01-01	2013-01-01	imputed as midpoint of collection range
s0026_verity	s0026_sud_kivu_q	DRC	sud_kivu_q	-2.51427	28.4974			2013-01-01	2013-01-01	2013-01-01	imputed as midpoint of collection range
s0026_verity	s0026_sud_kivu_r	DRC	sud_kivu_r	-2.04111	28.6911			2013-01-01	2013-01-01	2013-01-01	imputed as midpoint of collection range
s0026_verity	s0026_sud_kivu_t	DRC	sud_kivu_t	-3.38964	29.1406			2013-01-01	2013-01-01	2013-01-01	imputed as midpoint of collection range
s0026_verity	s0026_sud_ubangi_a	DRC	sud_ubangi_a	2.41294	19.3695			2013-01-01	2013-01-01	2013-01-01	imputed as midpoint of collection range
s0026_verity	s0026_sud_ubangi_b	DRC	sud_ubangi_b	3.28867	19.3867			2013-01-01	2013-01-01	2013-01-01	imputed as midpoint of collection range
s0026_verity	s0026_sud_ubangi_c	DRC	sud_ubangi_c	2.8055	18.9856			2013-01-01	2013-01-01	2013-01-01	imputed as midpoint of collection range
s0026_verity	s0026_sud_ubangi_d	DRC	sud_ubangi_d	3.25134	18.7009			2013-01-01	2013-01-01	2013-01-01	imputed as midpoint of collection range
s0026_verity	s0026_sud_ubangi_e	DRC	sud_ubangi_e	3.64095	18.6472			2013-01-01	2013-01-01	2013-01-01	imputed as midpoint of collection range
s0026_verity	s0026_sud_ubangi_f	DRC	sud_ubangi_f	3.59113	19.994			2013-01-01	2013-01-01	2013-01-01	imputed as midpoint of collection range
s0026_verity	s0026_sud_ubangi_g	DRC	sud_ubangi_g	2.41049	18.8995			2013-01-01	2013-01-01	2013-01-01	imputed as midpoint of collection range
s0026_verity	s0026_sud_ubangi_h	DRC	sud_ubangi_h	2.8728	20.1158			2013-01-01	2013-01-01	2013-01-01	imputed as midpoint of collection range
s0026_verity	s0026_sud_ubangi_i	DRC	sud_ubangi_i	4.26139	18.64			2013-01-01	2013-01-01	2013-01-01	imputed as midpoint of collection range
s0026_verity	s0026_tanganyka_a	DRC	tanganyka_a	-5.94613	28.0278			2013-01-01	2013-01-01	2013-01-01	imputed as midpoint of collection range
s0026_verity	s0026_tanganyka_b	DRC	tanganyka_b	-5.02206	27.0122			2013-01-01	2013-01-01	2013-01-01	imputed as midpoint of collection range
s0026_verity	s0026_tanganyka_c	DRC	tanganyka_c	-5.36308	27.1515			2013-01-01	2013-01-01	2013-01-01	imputed as midpoint of collection range
s0026_verity	s0026_tanganyka_d	DRC	tanganyka_d	-7.29763	27.3652			2013-01-01	2013-01-01	2013-01-01	imputed as midpoint of collection range
s0026_verity	s0026_tanganyka_e	DRC	tanganyka_e	-6.1698	27.5619			2013-01-01	2013-01-01	2013-01-01	imputed as midpoint of collection range
s0026_verity	s0026_tanganyka_f	DRC	tanganyka_f	-6.19006	28.0626			2013-01-01	2013-01-01	2013-01-01	imputed as midpoint of collection range
s0026_verity	s0026_tanganyka_g	DRC	tanganyka_g	-5.72133	26.1245			2013-01-01	2013-01-01	2013-01-01	imputed as midpoint of collection range
s0026_verity	s0026_tanganyka_h	DRC	tanganyka_h	-7.26555	26.751			2013-01-01	2013-01-01	2013-01-01	imputed as midpoint of collection range
s0026_verity	s0026_tanganyka_i	DRC	tanganyka_i	-6.71854	26.9402			2013-01-01	2013-01-01	2013-01-01	imputed as midpoint of collection range
s0026_verity	s0026_tanganyka_j	DRC	tanganyka_j	-6.75677	29.4774			2013-01-01	2013-01-01	2013-01-01	imputed as midpoint of collection range
s0026_verity	s0026_tanganyka_k	DRC	tanganyka_k	-6.97849	27.5201			2013-01-01	2013-01-01	2013-01-01	imputed as midpoint of collection range
s0026_verity	s0026_tanganyka_l	DRC	tanganyka_l	-5.37128	27.624			2013-01-01	2013-01-01	2013-01-01	imputed as midpoint of collection range
s0026_verity	s0026_tanganyka_m	DRC	tanganyka_m	-6.40574	26.1358			2013-01-01	2013-01-01	2013-01-01	imputed as midpoint of collection range
s0026_verity	s0026_tanzania	Tanzania	tanzania	-2.88504	32.2314			2015-01-01	2015-01-01	2015-01-01	imputed as midpoint of collection range
s0026_verity	s0026_tshopo_a	DRC	tshopo_a	0.518692	25.1855			2013-01-01	2013-01-01	2013-01-01	imputed as midpoint of collection range
s0026_verity	s0026_tshopo_b	DRC	tshopo_b	0.51436	25.224			2013-01-01	2013-01-01	2013-01-01	imputed as midpoint of collection range
s0026_verity	s0026_tshopo_c	DRC	tshopo_c	0.536724	25.1858			2013-01-01	2013-01-01	2013-01-01	imputed as midpoint of collection range
s0026_verity	s0026_tshopo_d	DRC	tshopo_d	1.59273	25.3368			2013-01-01	2013-01-01	2013-01-01	imputed as midpoint of collection range
s0026_verity	s0026_tshopo_e	DRC	tshopo_e	0.581099	24.8259			2013-01-01	2013-01-01	2013-01-01	imputed as midpoint of collection range
s0026_verity	s0026_tshopo_f	DRC	tshopo_f	-1.00687	23.9238			2013-01-01	2013-01-01	2013-01-01	imputed as midpoint of collection range
s0026_verity	s0026_tshopo_g	DRC	tshopo_g	-0.142111	25.6364			2013-01-01	2013-01-01	2013-01-01	imputed as midpoint of collection range
s0026_verity	s0026_tshopo_h	DRC	tshopo_h	0.467484	25.5308			2013-01-01	2013-01-01	2013-01-01	imputed as midpoint of collection range
s0026_verity	s0026_tshopo_i	DRC	tshopo_i	0.039164	24.0978			2013-01-01	2013-01-01	2013-01-01	imputed as midpoint of collection range
s0026_verity	s0026_tshopo_j	DRC	tshopo_j	0.980542	24.4665			2013-01-01	2013-01-01	2013-01-01	imputed as midpoint of collection range
s0026_verity	s0026_tshopo_k	DRC	tshopo_k	0.807453	24.1381			2013-01-01	2013-01-01	2013-01-01	imputed as midpoint of collection range
s0026_verity	s0026_tshopo_l	DRC	tshopo_l	0.136678	23.3912			2013-01-01	2013-01-01	2013-01-01	imputed as midpoint of collection range
s0026_verity	s0026_tshopo_m	DRC	tshopo_m	-0.381477	23.9513			2013-01-01	2013-01-01	2013-01-01	imputed as midpoint of collection range
s0026_verity	s0026_tshopo_n	DRC	tshopo_n	1.25466	23.6244			2013-01-01	2013-01-01	2013-01-01	imputed as midpoint of collection range
s0026_verity	s0026_tshuapa_a	DRC	tshuapa_a	0.220128	21.7951			2013-01-01	2013-01-01	2013-01-01	imputed as midpoint of collection range
s0026_verity	s0026_tshuapa_b	DRC	tshuapa_b	0.612678	22.2217			2013-01-01	2013-01-01	2013-01-01	imputed as midpoint of collection range
s0026_verity	s0026_tshuapa_c	DRC	tshuapa_c	-0.60176	22.2931			2013-01-01	2013-01-01	2013-01-01	imputed as midpoint of collection range
s0026_verity	s0026_tshuapa_d	DRC	tshuapa_d	-0.27912	20.8882			2013-01-01	2013-01-01	2013-01-01	imputed as midpoint of collection range
s0026_verity	s0026_tshuapa_e	DRC	tshuapa_e	-0.370282	22.2226			2013-01-01	2013-01-01	2013-01-01	imputed as midpoint of collection range
s0026_verity	s0026_tshuapa_f	DRC	tshuapa_f	-1.18653	23.2348			2013-01-01	2013-01-01	2013-01-01	imputed as midpoint of collection range
s0026_verity	s0026_tshuapa_g	DRC	tshuapa_g	-0.597987	21.0808			2013-01-01	2013-01-01	2013-01-01	imputed as midpoint of collection range
s0026_verity	s0026_tshuapa_h	DRC	tshuapa_h	-0.57472	21.982			2013-01-01	2013-01-01	2013-01-01	imputed as midpoint of collection range
s0026_verity	s0026_tshuapa_i	DRC	tshuapa_i	-1.63547	19.9389			2013-01-01	2013-01-01	2013-01-01	imputed as midpoint of collection range
s0026_verity	s0026_tshuapa_j	DRC	tshuapa_j	-0.942772	22.8568			2013-01-01	2013-01-01	2013-01-01	imputed as midpoint of collection range
s0026_verity	s0026_tshuapa_k	DRC	tshuapa_k	0.960676	22.7992			2013-01-01	2013-01-01	2013-01-01	imputed as midpoint of collection range
s0026_verity	s0026_tshuapa_l	DRC	tshuapa_l	-1.64815	20.7481			2013-01-01	2013-01-01	2013-01-01	imputed as midpoint of collection range
s0026_verity	s0026_uganda	Uganda	uganda	-0.836357	29.7288			2013-01-01	2013-01-01	2013-01-01	imputed as midpoint of collection range
s0026_verity	s0026_zambia	Zambia	zambia	-9.282	28.758			2013-01-01	2013-01-01	2013-01-01	imputed as midpoint of collection range
s0028_alemayehu	s0028_Dembia	Ethiopia	Dembia	13.3122	37.2125			2017-01-01	2018-01-01	2017-07-02	imputed as midpoint of collection range
s0028_alemayehu	s0028_Negade_bahir	Ethiopia	Negade bahir	12.5939	36.7737			2017-01-01	2018-01-01	2017-07-02	imputed as midpoint of collection range
s0035_kirby	s0035_Bugesera	Rwanda	Bugesera	-2.2315	30.1127			2014-11-09	2015-04-08	2015-01-23	imputed as midpoint of collection range
s0035_kirby	s0035_Gatsibo	Rwanda	Gatsibo	-1.614	30.2897			2014-11-09	2015-04-08	2015-01-23	imputed as midpoint of collection range
s0035_kirby	s0035_Gisagara	Rwanda	Gisagara	-2.5854	29.8439			2014-11-09	2015-04-08	2015-01-23	imputed as midpoint of collection range
s0035_kirby	s0035_Huye	Rwanda	Huye	-2.6005	29.7419			2014-11-09	2015-04-08	2015-01-23	imputed as midpoint of collection range
s0035_kirby	s0035_Kamonyi	Rwanda	Kamonyi	-2.0299	29.9278			2014-11-09	2015-04-08	2015-01-23	imputed as midpoint of collection range
s0035_kirby	s0035_Karongi	Rwanda	Karongi	-2.177	29.4644			2014-11-09	2015-04-08	2015-01-23	imputed as midpoint of collection range
s0035_kirby	s0035_Kayonza	Rwanda	Kayonza	-1.7786	30.62			2014-11-09	2015-04-08	2015-01-23	imputed as midpoint of collection range
s0035_kirby	s0035_Kirehe	Rwanda	Kirehe	-2.2168	30.758			2014-11-09	2015-04-08	2015-01-23	imputed as midpoint of collection range
s0035_kirby	s0035_Ngoma	Rwanda	Ngoma	-2.139	30.5547			2014-11-09	2015-04-08	2015-01-23	imputed as midpoint of collection range
s0035_kirby	s0035_Nyamagabe	Rwanda	Nyamagabe	-2.3845	29.4644			2014-11-09	2015-04-08	2015-01-23	imputed as midpoint of collection range
s0035_kirby	s0035_Nyamasheke	Rwanda	Nyamasheke	-2.391	29.1856			2014-11-09	2015-04-08	2015-01-23	imputed as midpoint of collection range
s0035_kirby	s0035_Nyanza	Rwanda	Nyanza	-2.3245	29.8121			2014-11-09	2015-04-08	2015-01-23	imputed as midpoint of collection range
s0035_kirby	s0035_Nyaruguru	Rwanda	Nyaruguru	-2.6603	29.5572			2014-11-09	2015-04-08	2015-01-23	imputed as midpoint of collection range
s0035_kirby	s0035_Ruhango	Rwanda	Ruhango	-2.1877	29.7658			2014-11-09	2015-04-08	2015-01-23	imputed as midpoint of collection range
s0035_kirby	s0035_Rusizi	Rwanda	Rusizi	-2.5303	29.1856			2014-11-09	2015-04-08	2015-01-23	imputed as midpoint of collection range
s0036_schreidah	s0036_Rukara	Rukara	Rukara	-1.797	30.503			2021-01-01	2021-01-01	2021-01-01	imputed as midpoint of collection range
s0042_mesiakahunu	s0042_Boende	Democratic Republic of the Congo	Boende	-0.283663	20.8826			2021-01-01	2021-01-01	2021-01-01	imputed as midpoint of collection range
s0042_mesiakahunu	s0042_Kabondo	Democratic Republic of the Congo	Kabondo	0.529515	25.223			2021-01-01	2021-01-01	2021-01-01	imputed as midpoint of collection range
s0042_mesiakahunu	s0042_Kapolowe	Democratic Republic of the Congo	Kapolowe	-11.0444	26.9492			2021-01-01	2021-01-01	2021-01-01	imputed as midpoint of collection range
s0042_mesiakahunu	s0042_Kimpese	Democratic Republic of the Congo	Kimpese	-5.56181	14.4288			2020-01-01	2020-01-01	2020-01-01	imputed as midpoint of collection range
s0042_mesiakahunu	s0042_Mikalayi	Democratic Republic of the Congo	Mikalayi	-6.02376	22.318			2021-01-01	2021-01-01	2021-01-01	imputed as midpoint of collection range
s0042_mesiakahunu	s0042_Rutshuru	Democratic Republic of the Congo	Rutshuru	-1.18554	29.4474			2020-01-01	2020-01-01	2020-01-01	imputed as midpoint of collection range
s0043_vanloon	s0043_Bukavu	Democratic Republic of the Congo	Bukavu	-2.50558	28.8595			2022-07-01	2022-10-01	2022-08-16	imputed as midpoint of collection range
s0045_bakari	s0045_Igombe_Health_Centre_period1	Tanzania	Igombe Health Centre	-2.3973	32.9665			2019-01-01	2019-01-01	2019-01-01	imputed as midpoint of collection range
s0045_bakari	s0045_Igombe_Health_Centre_period2	Tanzania	Igombe Health Centre	-2.3973	32.9665			2021-01-01	2021-01-01	2021-01-01	imputed as midpoint of collection range
s0045_bakari	s0045_Ipinda_period1	Tanzania	Ipinda	-9.552	33.765			2019-01-01	2019-01-01	2019-01-01	imputed as midpoint of collection range
s0045_bakari	s0045_Ipinda_period2	Tanzania	Ipinda	-9.552	33.765			2021-01-01	2021-01-01	2021-01-01	imputed as midpoint of collection range
s0045_bakari	s0045_Mkuzi_period1	Tanzania	Mkuzi	-5.2434	38.8297			2016-01-01	2016-01-01	2016-01-01	imputed as midpoint of collection range
s0045_bakari	s0045_Mkuzi_period2	Tanzania	Mkuzi	-5.2434	38.8297			2018-01-01	2018-01-01	2018-01-01	imputed as midpoint of collection range
s0045_bakari	s0045_Mkuzi_period3	Tanzania	Mkuzi	-5.2434	38.8297			2020-01-01	2020-01-01	2020-01-01	imputed as midpoint of collection range
s0045_bakari	s0045_Mlimba_period1	Tanzania	Mlimba	-8.7825	35.8089			2016-01-01	2016-01-01	2016-01-01	imputed as midpoint of collection range
s0045_bakari	s0045_Mlimba_period2	Tanzania	Mlimba	-8.7825	35.8089			2018-01-01	2018-01-01	2018-01-01	imputed as midpoint of collection range
s0045_bakari	s0045_Mlimba_period3	Tanzania	Mlimba	-8.7825	35.8089			2020-01-01	2020-01-01	2020-01-01	imputed as midpoint of collection range
s0045_bakari	s0045_Nagaga_period1	Tanzania	Nagaga	-10.9007	39.1072			2019-01-01	2019-01-01	2019-01-01	imputed as midpoint of collection range
s0045_bakari	s0045_Nagaga_period2	Tanzania	Nagaga	-10.9007	39.1072			2021-01-01	2021-01-01	2021-01-01	imputed as midpoint of collection range
s0045_bakari	s0045_Simbo_period1	Tanzania	Simbo	-4.6556	33.432			2019-01-01	2019-01-01	2019-01-01	imputed as midpoint of collection range
s0045_bakari	s0045_Simbo_period2	Tanzania	Simbo	-4.6556	33.432			2021-01-01	2021-01-01	2021-01-01	imputed as midpoint of collection range
s0045_bakari	s0045_Ujiji_Health_Centre_period1	Tanzania	Ujiji Health Centre	-4.9162	29.6811			2016-01-01	2016-01-01	2016-01-01	imputed as midpoint of collection range
s0045_bakari	s0045_Ujiji_Health_Centre_period2	Tanzania	Ujiji Health Centre	-4.9162	29.6811			2018-01-01	2018-01-01	2018-01-01	imputed as midpoint of collection range
s0045_bakari	s0045_Ujiji_Health_Centre_period3	Tanzania	Ujiji Health Centre	-4.9162	29.6811			2020-01-01	2020-01-01	2020-01-01	imputed as midpoint of collection range
s0045_bakari	s0045_Yombo_period1	Tanzania	Yombo	-6.59	38.8347			2016-01-01	2016-01-01	2016-01-01	imputed as midpoint of collection range
s0045_bakari	s0045_Yombo_period2	Tanzania	Yombo	-6.59	38.8347			2018-01-01	2018-01-01	2018-01-01	imputed as midpoint of collection range
s0045_bakari	s0045_Yombo_period3	Tanzania	Yombo	-6.59	38.8347			2020-01-01	2020-01-01	2020-01-01	imputed as midpoint of collection range
s0048_vanloon	s0048_Huye	Rwanda	Huye	-2.60082	29.7416			2023-05-01	2023-05-01	2023-05-01	imputed as midpoint of collection range
s0049_plucinski	s0049_Uige	Angola	Uige	-7.60894	15.0609			2013-02-01	2013-05-01	2013-03-17	imputed as midpoint of collection range
s0049_plucinski	s0049_Zaire	Angola	Zaire	-6.26546	14.253			2013-02-01	2013-05-01	2013-03-17	imputed as midpoint of collection range
s0050_davlantes	s0050_Benguela	Angola	Benguela	-12.5454	13.3942			2017-01-01	2017-01-01	2017-01-01	imputed as midpoint of collection range
s0050_davlantes	s0050_Lunda_Sul	Angola	Lunda_Sul	-10.2548	20.7427			2017-01-01	2017-01-01	2017-01-01	imputed as midpoint of collection range
s0050_davlantes	s0050_Zaire	Angola	Zaire	-6.26546	14.253			2017-01-01	2017-01-01	2017-01-01	imputed as midpoint of collection range
s0053_issa	s0053_Doba	Chad	Doba	8.68212	16.8593			2020-11-01	2021-01-01	2020-12-01	imputed as midpoint of collection range
s0053_issa	s0053_Kelo	Chad	Kelo	9.30976	15.804			2020-11-01	2021-01-01	2020-12-01	imputed as midpoint of collection range
s0053_issa	s0053_Koyom	Chad	Koyom	9.81657	15.8567			2020-11-01	2021-01-01	2020-12-01	imputed as midpoint of collection range
s0054_laminou	s0054_Agadez	Niger	Agadez	16.9743	7.98806			2020-01-01	2020-01-01	2020-01-01	imputed as midpoint of collection range
s0054_laminou	s0054_Gaya	Niger	Gaya	11.8852	3.45532			2020-01-01	2020-01-01	2020-01-01	imputed as midpoint of collection range
s0054_laminou	s0054_Tessaoua	Niger	Tessaoua	13.7559	7.98683			2020-01-01	2020-01-01	2020-01-01	imputed as midpoint of collection range
s0055_dorkenoo	s0055_Anie	Togo	Anie	7.74968	1.20505			2021-09-14	2022-01-29	2021-11-21	imputed as midpoint of collection range
s0055_dorkenoo	s0055_Kouve	Togo	Kouve	6.65684	1.4158			2021-09-14	2022-01-29	2021-11-21	imputed as midpoint of collection range
s0059_osborne	s0059_Bungoma	Kenya	Bungoma	0.784727	34.5268			2018-01-01	2018-01-01	2018-01-01	imputed as midpoint of collection range
s0060_angwe_2024	s0060_Adjumani	Uganda	Adjumani	3.37476	31.7926			2024-09-09	2022-11-06	2023-10-09	imputed as midpoint of collection range
s0061_kamaliddin_2024	s0061_Afar	Ethiopia	Afar	12.1056	40.6347			2020-08-01	2022-12-01	2021-10-01	imputed as midpoint of collection range
s0061_kamaliddin_2024	s0061_Amhara	Ethiopia	Amhara	11.3494	37.9785			2017-08-01	2018-12-01	2018-04-02	imputed as midpoint of collection range
s0061_kamaliddin_2024	s0061_Gambella	Ethiopia	Gambella	8.2506	34.5878			2017-08-01	2018-12-01	2018-04-02	imputed as midpoint of collection range
s0061_kamaliddin_2024	s0061_Oromia	Ethiopia	Oromia	7.546	40.6347			2020-08-01	2022-12-01	2021-10-01	imputed as midpoint of collection range
s0061_kamaliddin_2024	s0061_SNNPR	Ethiopia	SNNPR	6.5157	36.9541			2020-08-01	2022-12-01	2021-10-01	imputed as midpoint of collection range
s0061_kamaliddin_2024	s0061_Somali	Ethiopia	Somali	6.6612	43.7908			2020-08-01	2022-12-01	2021-10-01	imputed as midpoint of collection range
s0061_kamaliddin_2024	s0061_Tigray	Ethiopia	Tigray	14.0323	38.3166			2017-08-01	2018-12-01	2018-04-02	imputed as midpoint of collection range
s0062_vonwowern_2024	s0062_Muheza	Tanzania	Muheza	-5.1759	38.7981			2019-02-25	2019-04-29	2019-03-29	imputed as midpoint of collection range
s0063_ngasala_2024	s0063_Ipinda	Tanzania	Ipinda	-9.48818	33.8933			2019-05-01	2019-09-01	2019-07-02	imputed as midpoint of collection range
s0063_ngasala_2024	s0063_Karume	Tanzania	Karume	-2.50021	32.9022			2019-05-01	2019-09-01	2019-07-02	imputed as midpoint of collection range
s0063_ngasala_2024	s0063_Nagaga	Tanzania	Nagaga	-10.7324	38.8101			2019-05-01	2019-09-01	2019-07-02	imputed as midpoint of collection range
s0063_ngasala_2024	s0063_Simbo	Tanzania	Simbo	-4.6556	33.432			2019-05-01	2019-09-01	2019-07-02	imputed as midpoint of collection range
s0065_ndiaye	s0065_Diourbel_period1	Senegal	Diourbel	14.6561	-16.2346			2018-01-01	2018-01-01	2018-01-01	imputed as midpoint of collection range
s0065_ndiaye	s0065_Diourbel_period2	Senegal	Diourbel	14.6561	-16.2346			2019-01-01	2019-01-01	2019-01-01	imputed as midpoint of collection range
s0065_ndiaye	s0065_Diourbel_period3	Senegal	Diourbel	14.6561	-16.2346			2020-01-01	2020-01-01	2020-01-01	imputed as midpoint of collection range
s0065_ndiaye	s0065_Kaolack	Senegal	Kaolack	14.1652	-16.0758			2020-01-01	2020-01-01	2020-01-01	imputed as midpoint of collection range
s0065_ndiaye	s0065_Kedougou_period1	Senegal	Kedougou	12.5605	-12.1747			2015-01-01	2015-01-01	2015-01-01	imputed as midpoint of collection range
s0065_ndiaye	s0065_Kedougou_period2	Senegal	Kedougou	12.5605	-12.1747			2016-01-01	2016-01-01	2016-01-01	imputed as midpoint of collection range
s0065_ndiaye	s0065_Kedougou_period3	Senegal	Kedougou	12.5605	-12.1747			2017-01-01	2017-01-01	2017-01-01	imputed as midpoint of collection range
s0065_ndiaye	s0065_Kedougou_period4	Senegal	Kedougou	12.5605	-12.1747			2018-01-01	2018-01-01	2018-01-01	imputed as midpoint of collection range
s0065_ndiaye	s0065_Kedougou_period5	Senegal	Kedougou	12.5605	-12.1747			2019-01-01	2019-01-01	2019-01-01	imputed as midpoint of collection range
s0065_ndiaye	s0065_Kedougou_period6	Senegal	Kedougou	12.5605	-12.1747			2020-01-01	2020-01-01	2020-01-01	imputed as midpoint of collection range
s0065_ndiaye	s0065_Kolda_period1	Senegal	Kolda	12.9002	-14.9425			2019-01-01	2019-01-01	2019-01-01	imputed as midpoint of collection range
s0065_ndiaye	s0065_Kolda_period2	Senegal	Kolda	12.9002	-14.9425			2020-01-01	2020-01-01	2020-01-01	imputed as midpoint of collection range
s0065_ndiaye	s0065_Pikine_period1	Senegal	Pikine	14.7589	-17.3938			2000-01-01	2000-01-01	2000-01-01	imputed as midpoint of collection range
s0065_ndiaye	s0065_Pikine_period2	Senegal	Pikine	14.7589	-17.3938			2001-01-01	2001-01-01	2001-01-01	imputed as midpoint of collection range
s0065_ndiaye	s0065_Pikine_period3	Senegal	Pikine	14.7589	-17.3938			2002-01-01	2002-01-01	2002-01-01	imputed as midpoint of collection range
s0065_ndiaye	s0065_Pikine_period4	Senegal	Pikine	14.7589	-17.3938			2003-01-01	2003-01-01	2003-01-01	imputed as midpoint of collection range
s0065_ndiaye	s0065_Pikine_period5	Senegal	Pikine	14.7589	-17.3938			2004-01-01	2004-01-01	2004-01-01	imputed as midpoint of collection range
s0065_ndiaye	s0065_Pikine_period6	Senegal	Pikine	14.7589	-17.3938			2005-01-01	2005-01-01	2005-01-01	imputed as midpoint of collection range
s0065_ndiaye	s0065_Thies_period1	Senegal	Thies	14.791	-16.9359			2006-01-01	2006-01-01	2006-01-01	imputed as midpoint of collection range
s0065_ndiaye	s0065_Thies_period10	Senegal	Thies	14.791	-16.9359			2018-01-01	2018-01-01	2018-01-01	imputed as midpoint of collection range
s0065_ndiaye	s0065_Thies_period11	Senegal	Thies	14.791	-16.9359			2019-01-01	2019-01-01	2019-01-01	imputed as midpoint of collection range
s0065_ndiaye	s0065_Thies_period12	Senegal	Thies	14.791	-16.9359			2020-01-01	2020-01-01	2020-01-01	imputed as midpoint of collection range
s0065_ndiaye	s0065_Thies_period2	Senegal	Thies	14.791	-16.9359			2007-01-01	2007-01-01	2007-01-01	imputed as midpoint of collection range
s0065_ndiaye	s0065_Thies_period3	Senegal	Thies	14.791	-16.9359			2008-01-01	2008-01-01	2008-01-01	imputed as midpoint of collection range
s0065_ndiaye	s0065_Thies_period4	Senegal	Thies	14.791	-16.9359			2009-01-01	2009-01-01	2009-01-01	imputed as midpoint of collection range
s0065_ndiaye	s0065_Thies_period5	Senegal	Thies	14.791	-16.9359			2010-01-01	2010-01-01	2010-01-01	imputed as midpoint of collection range
s0065_ndiaye	s0065_Thies_period6	Senegal	Thies	14.791	-16.9359			2011-01-01	2011-01-01	2011-01-01	imputed as midpoint of collection range
s0065_ndiaye	s0065_Thies_period7	Senegal	Thies	14.791	-16.9359			2012-01-01	2012-01-01	2012-01-01	imputed as midpoint of collection range
s0065_ndiaye	s0065_Thies_period8	Senegal	Thies	14.791	-16.9359			2013-01-01	2013-01-01	2013-01-01	imputed as midpoint of collection range
s0065_ndiaye	s0065_Thies_period9	Senegal	Thies	14.791	-16.9359			2014-01-01	2014-01-01	2014-01-01	imputed as midpoint of collection range
s0067_makenga_2022	s0067_Muheza	Tanzania	Muheza	-5.1759	38.7981			2019-02-25	2019-04-29	2019-03-29	imputed as midpoint of collection range
s0068_dasilva_2023	s0068_Manica	Mozambique	Manica	-19.0462	33.4662			2021-04-01	2021-08-01	2021-06-01	imputed as midpoint of collection range
s0068_dasilva_2023	s0068_Maputo	Mozambique	Maputo	-25.9873	32.4541			2021-04-01	2021-08-01	2021-06-01	imputed as midpoint of collection range
s0068_dasilva_2023	s0068_Niassa	Mozambique	Niassa	-13.1894	37.4969			2021-04-01	2021-08-01	2021-06-01	imputed as midpoint of collection range
s0071_mohammed_sdn_2018	s0071_Khartoum	SDN	Khartoum	15.6085	32.6004			2015-12-01	2016-01-31	2015-12-31	imputed as midpoint of collection range
s0072_makau_ken_2024	s0072_Busia	Kenya	Busia	0.460343	34.1047			2022-10-01	2022-12-01	2022-10-31	imputed as midpoint of collection range
s0073_agaba_uga_2024	s0073_acholi	UGA	acholi	3.1418	32.9128			2021-06-01	2023-08-01	2022-07-02	imputed as midpoint of collection range
s0073_agaba_uga_2024	s0073_karamoja	UGA	karamoja	2.8309	34.1532			2021-06-01	2023-08-01	2022-07-02	imputed as midpoint of collection range
s0073_agaba_uga_2024	s0073_lango	UGA	lango	2.3	33			2021-06-01	2023-08-01	2022-07-02	imputed as midpoint of collection range
s0073_agaba_uga_2024	s0073_west_nile	UGA	west_nile	3	31.2			2021-06-01	2023-08-01	2022-07-02	imputed as midpoint of collection range
s0074_lepiscopia_2025	s0074_AlJazirah	SDN	AlJazirah	14.6408	33.1837			2017-08-01	2017-12-01	2017-10-01	imputed as midpoint of collection range
s0074_lepiscopia_2025	s0074_AlQadarif	SDN	AlQadarif	14.0424	35.3911			2017-08-01	2017-12-01	2017-10-01	imputed as midpoint of collection range
s0075_eloff_2025	s0075_Choi	NAM	Choi	-17.8561	23.3636			2023-04-01	2023-09-01	2023-06-16	imputed as midpoint of collection range
s0075_eloff_2025	s0075_Katima	NAM	Katima	-17.4996	24.2775			2023-04-01	2023-09-01	2023-06-16	imputed as midpoint of collection range
s0075_eloff_2025	s0075_KavangoEast	NAM	KavangoEast	-17.9558	20.652			2023-04-01	2023-09-01	2023-06-16	imputed as midpoint of collection range
s0075_eloff_2025	s0075_KavangoWest	NAM	KavangoWest	-17.7297	18.7206			2023-04-01	2023-09-01	2023-06-16	imputed as midpoint of collection range
s0075_eloff_2025	s0075_Ngweze	NAM	Ngweze	-17.5008	24.2807			2023-04-01	2023-09-01	2023-06-16	imputed as midpoint of collection range
s0075_eloff_2025	s0075_Ohangwena	NAM	Ohangwena	-17.4593	15.9043			2023-04-01	2023-09-01	2023-06-16	imputed as midpoint of collection range
s0075_eloff_2025	s0075_Omusati	NAM	Omusati	-17.5137	14.9827			2023-04-01	2023-09-01	2023-06-16	imputed as midpoint of collection range
s0075_eloff_2025	s0075_Sesheke	NAM	Sesheke	-17.7518	23.3974			2023-04-01	2023-09-01	2023-06-16	imputed as midpoint of collection range
s0075_eloff_2025	s0075_Sibbinda	NAM	Sibbinda	-17.7851	23.8211			2023-04-01	2023-09-01	2023-06-16	imputed as midpoint of collection range
s0076_martin_2025	s0076_Macha_period1	ZMB	Macha	-16.3909	26.7912			2018-01-01	2018-12-01	2018-06-17	imputed as midpoint of collection range
s0076_martin_2025	s0076_Macha_period2	ZMB	Macha	-16.3909	26.7912			2019-01-01	2019-12-01	2019-06-17	imputed as midpoint of collection range
s0076_martin_2025	s0076_Macha_period3	ZMB	Macha	-16.3909	26.7912			2020-01-01	2020-12-01	2020-06-17	imputed as midpoint of collection range
s0076_martin_2025	s0076_Macha_period4	ZMB	Macha	-16.3909	26.7912			2021-01-01	2021-12-01	2021-06-17	imputed as midpoint of collection range
s0076_martin_2025	s0076_Macha_period5	ZMB	Macha	-16.3909	26.7912			2022-01-01	2022-12-01	2022-06-17	imputed as midpoint of collection range
s0076_martin_2025	s0076_Macha_period6	ZMB	Macha	-16.3909	26.7912			2023-01-01	2023-12-01	2023-06-17	imputed as midpoint of collection range
s0101_plucinski_2017	s0101_Benguela	AGO	Benguela	-12.5712	13.4026			2015-01-01	2015-06-01	2015-03-18	imputed as midpoint of collection range
s0101_plucinski_2017	s0101_Zaire	AGO	Zaire	-6.11584	14.2474			2015-01-01	2015-06-01	2015-03-18	imputed as midpoint of collection range
s0103_ebel_2021	s0103_Cabinda	AGO	Cabinda	-5.55935	12.197			2018-10-01	2018-12-01	2018-10-31	imputed as midpoint of collection range
s0105_kpemasse_2021	s0105_Bohicon	BEN	Bohicon	7.17972	2.06604			2018-10-01	2019-02-01	2018-12-02	imputed as midpoint of collection range
s0105_kpemasse_2021	s0105_Kandi	BEN	Kandi	11.1368	2.94257			2018-10-01	2019-02-01	2018-12-02	imputed as midpoint of collection range
s0106_lepiscopia_2023	s0106_Atakora	Benin	Atakora	10.6169	1.26657			2019-05-01	2019-06-30	2019-05-31	imputed as midpoint of collection range
s0108_natama_2020	s0108_Nanoro	Burkina Faso	Nanoro	12.6893	-2.19434			2013-01-01	2016-12-31	2015-01-01	imputed as midpoint of collection range
s0109_gansane_2021	s0109_BurkinaFaso	Burkina Faso	BurkinaFaso	12.4614	-3.4652			2017-11-01	2018-09-01	2018-04-02	imputed as midpoint of collection range
s0110_tarama_2023	s0110_Banfora	BurkinaFaso	Banfora	10.6403	-4.75897			2022-07-01	2022-07-31	2022-07-16	imputed as midpoint of collection range
s0110_tarama_2023	s0110_Gaoua	BurkinaFaso	Gaoua	10.3216	-3.17943			2022-07-01	2022-07-31	2022-07-16	imputed as midpoint of collection range
s0110_tarama_2023	s0110_Orodara	BurkinaFaso	Orodara	10.9806	-4.91618			2022-07-01	2022-07-31	2022-07-16	imputed as midpoint of collection range
s0113_mbenda_2016	s0113_Ebolowa	Cameroon	Ebolowa	2.92486	11.1553			2012-01-01	2012-12-31	2012-07-01	imputed as midpoint of collection range
s0114_lepiscopia_2021	s0114_Ambam	Cameroon	Ambam	2.37642	11.2642			2017-04-01	2017-09-01	2017-06-16	imputed as midpoint of collection range
s0114_lepiscopia_2021	s0114_Dschang	Cameroon	Dschang	5.4472	10.0613			2017-04-01	2017-09-01	2017-06-16	imputed as midpoint of collection range
s0115_tuedomagb_2021	s0115_Mfou	CMR	Mfou	3.72285	11.6421			2018-01-01	2019-01-01	2018-07-02	imputed as midpoint of collection range
s0115_tuedomagb_2021	s0115_Tibati	CMR	Tibati	6.47152	12.6272			2018-01-01	2019-01-01	2018-07-02	imputed as midpoint of collection range
s0116_mairet_khedim_2021	s0116_Nkol_Eton	CMR	Nkol_Eton	3.83819	11.502			2018-01-01	2018-05-31	2018-03-17	imputed as midpoint of collection range
s0117_nanarrd_2023	s0117_Yaounde	CMR	Yaounde	3.80256	11.5178			2016-02-01	2016-04-01	2016-03-02	imputed as midpoint of collection range
s0118_nzoumbou_boko_2020	s0118_Bangui_Paediatric_Complex	CAF	Bangui_Paediatric_Complex	4.39492	18.5582			2018-11-01	2019-03-01	2018-12-31	imputed as midpoint of collection range
s0118_nzoumbou_boko_2020	s0118_Institut_Pasteur_Bangui	CAF	Institut_Pasteur_Bangui	4.37403	18.5739			2017-09-01	2018-02-01	2017-11-16	imputed as midpoint of collection range
s0119_mayengue_2018	s0119_CSI	COG	CSI	-4.23808	15.2247			2015-05-01	2016-05-31	2015-11-15	imputed as midpoint of collection range
s0119_mayengue_2018	s0119_LNSP	COG	LNSP	-4.28186	15.2654			2015-05-01	2016-05-31	2015-11-15	imputed as midpoint of collection range
s0119_mayengue_2018	s0119_MFL	COG	MFL	-4.24151	15.2579			2015-05-01	2016-05-31	2015-11-15	imputed as midpoint of collection range
s0120_yobi_2020	s0120_Bolenge	COD	Bolenge	0.000257741	18.2162			2017-09-01	2017-12-31	2017-10-31	imputed as midpoint of collection range
[truncated: 1,807 more rows]

## Sheet: k13_446_I
study_id	survey_id	numerator	denominator	prevalence	prevalence_lower	prevalence_upper
s0002_ayelaw_eth2023	s0002_Gondar_Zuria	0	462	0	0	0.79528
s0002_ayelaw_eth2023	s0002_Tach_Armachiho	0	365	0	0	1.00556
s0003_gidey_eth2022	s0003_Abole	0	132	0	0	2.75592
s0003_gidey_eth2022	s0003_Andassa	0	117	0	0	3.1037
s0003_gidey_eth2022	s0003_Asendabo	0	29	0	0	11.9445
s0003_gidey_eth2022	s0003_Batu	0	29	0	0	11.9445
s0003_gidey_eth2022	s0003_Dilla	0	5	0	0	52.1824
s0003_gidey_eth2022	s0003_Erer	0	37	0	0	9.48906
s0003_gidey_eth2022	s0003_Jiga	0	102	0	0	3.55193
s0003_gidey_eth2022	s0003_Lante	0	89	0	0	4.06009
s0003_gidey_eth2022	s0003_Metehara	0	173	0	0	2.10973
s0003_gidey_eth2022	s0003_Secha	0	41	0	0	8.60438
s0003_gidey_eth2022	s0003_Shile	0	88	0	0	4.10526
s0003_gidey_eth2022	s0003_Woreta	0	50	0	0	7.11217
s0004_fola_eth_622i	s0004_Ahferom	0	13	0	0	24.7053
s0004_fola_eth_622i	s0004_At_Tsimbila	0	41	0	0	8.60438
s0004_fola_eth_622i	s0004_Gulomekeda	0	14	0	0	23.1636
s0004_fola_eth_622i	s0004_Itang	0	11	0	0	28.4914
s0004_fola_eth_622i	s0004_K_Humera	0	28	0	0	12.3436
s0004_fola_eth_622i	s0004_Kule	0	37	0	0	9.48906
s0004_fola_eth_622i	s0004_L_Adiabo	0	15	0	0	21.8019
s0004_fola_eth_622i	s0004_Metema	0	149	0	0	2.44536
s0004_fola_eth_622i	s0004_Quara	0	60	0	0	5.96295
s0004_fola_eth_622i	s0004_T_Adiabo	0	14	0	0	23.1636
s0004_fola_eth_622i	s0004_Tegede	0	105	0	0	3.45222
s0004_fola_eth_622i	s0004_West_Armachiho	0	73	0	0	4.92771
s0005_mihreteab_eritrea_622i	s0005_Akordat_period1	0	19	0	0	17.6467
s0005_mihreteab_eritrea_622i	s0005_Akordat_period2	0	57	0	0	6.26675
s0005_mihreteab_eritrea_622i	s0005_Akordat_period3	0	61	0	0	5.86812
s0005_mihreteab_eritrea_622i	s0005_Ghindae	0	15	0	0	21.8019
s0005_mihreteab_eritrea_622i	s0005_Guluj_period1	0	73	0	0	4.92771
s0005_mihreteab_eritrea_622i	s0005_Guluj_period2	0	25	0	0	13.7185
s0005_mihreteab_eritrea_622i	s0005_Guluj_period3	0	96	0	0	3.76969
s0005_mihreteab_eritrea_622i	s0005_Shambuko_period1	0	72	0	0	4.99441
s0005_mihreteab_eritrea_622i	s0005_Shambuko_period2	0	64	0	0	5.60091
s0005_mihreteab_eritrea_622i	s0005_Shambuko_period3	0	86	0	0	4.1987
s0005_mihreteab_eritrea_622i	s0005_Tokombia_period1	0	76	0	0	4.73788
s0005_mihreteab_eritrea_622i	s0005_Tokombia_period2	0	88	0	0	4.10526
s0005_mihreteab_eritrea_622i	s0005_Tokombia_period3	0	86	0	0	4.1987
s0006_wrair_kenread_ken	s0006_alupe	0	2	0	0	84.1886
s0006_wrair_kenread_ken	s0006_busia	0	4	0	0	60.2365
s0006_wrair_kenread_ken	s0006_isiolo_period1	0	2	0	0	84.1886
s0006_wrair_kenread_ken	s0006_isiolo_period2	0	1	0	0	97.5
s0006_wrair_kenread_ken	s0006_kericho_period1	0	1	0	0	97.5
s0006_wrair_kenread_ken	s0006_kericho_period2	0	9	0	0	33.6267
s0006_wrair_kenread_ken	s0006_kericho_period3	0	1	0	0	97.5
s0006_wrair_kenread_ken	s0006_kericho_period4	0	4	0	0	60.2365
s0006_wrair_kenread_ken	s0006_kilifi_period1	0	4	0	0	60.2365
s0006_wrair_kenread_ken	s0006_kilifi_period2	0	1	0	0	97.5
s0006_wrair_kenread_ken	s0006_kisii_period1	0	8	0	0	36.9417
s0006_wrair_kenread_ken	s0006_kisii_period10	0	1	0	0	97.5
s0006_wrair_kenread_ken	s0006_kisii_period2	0	4	0	0	60.2365
s0006_wrair_kenread_ken	s0006_kisii_period3	0	1	0	0	97.5
s0006_wrair_kenread_ken	s0006_kisii_period4	0	1	0	0	97.5
s0006_wrair_kenread_ken	s0006_kisii_period5	0	3	0	0	70.7598
s0006_wrair_kenread_ken	s0006_kisii_period6	0	4	0	0	60.2365
s0006_wrair_kenread_ken	s0006_kisii_period7	0	2	0	0	84.1886
s0006_wrair_kenread_ken	s0006_kisii_period8	0	12	0	0	26.4648
s0006_wrair_kenread_ken	s0006_kisii_period9	0	3	0	0	70.7598
s0006_wrair_kenread_ken	s0006_kisumu_period1	0	6	0	0	45.9258
s0006_wrair_kenread_ken	s0006_kisumu_period10	0	8	0	0	36.9417
s0006_wrair_kenread_ken	s0006_kisumu_period11	0	14	0	0	23.1636
s0006_wrair_kenread_ken	s0006_kisumu_period12	0	5	0	0	52.1824
s0006_wrair_kenread_ken	s0006_kisumu_period13	0	4	0	0	60.2365
s0006_wrair_kenread_ken	s0006_kisumu_period2	0	6	0	0	45.9258
s0006_wrair_kenread_ken	s0006_kisumu_period3	0	2	0	0	84.1886
s0006_wrair_kenread_ken	s0006_kisumu_period4	0	6	0	0	45.9258
s0006_wrair_kenread_ken	s0006_kisumu_period5	0	5	0	0	52.1824
s0006_wrair_kenread_ken	s0006_kisumu_period6	0	2	0	0	84.1886
s0006_wrair_kenread_ken	s0006_kisumu_period7	0	3	0	0	70.7598
s0006_wrair_kenread_ken	s0006_kisumu_period8	0	3	0	0	70.7598
s0006_wrair_kenread_ken	s0006_kisumu_period9	0	2	0	0	84.1886
s0006_wrair_kenread_ken	s0006_kombewa_period1	0	27	0	0	12.7703
s0006_wrair_kenread_ken	s0006_kombewa_period2	0	66	0	0	5.43588
s0006_wrair_kenread_ken	s0006_kombewa_period3	0	35	0	0	10.0032
s0006_wrair_kenread_ken	s0006_kombewa_period4	0	8	0	0	36.9417
s0006_wrair_kenread_ken	s0006_kombewa_period5	0	7	0	0	40.9616
s0006_wrair_kenread_ken	s0006_kombewa_period6	0	19	0	0	17.6467
s0006_wrair_kenread_ken	s0006_kombewa_period7	0	3	0	0	70.7598
s0006_wrair_kenread_ken	s0006_kombewa_period8	0	2	0	0	84.1886
s0006_wrair_kenread_ken	s0006_malindi_period1	0	34	0	0	10.2818
s0006_wrair_kenread_ken	s0006_malindi_period2	0	2	0	0	84.1886
s0006_wrair_kenread_ken	s0006_malindi_period4	0	4	0	0	60.2365
s0006_wrair_kenread_ken	s0006_malindi_period5	0	4	0	0	60.2365
s0006_wrair_kenread_ken	s0006_malindi_period6	0	9	0	0	33.6267
s0006_wrair_kenread_ken	s0006_malindi_period7	0	4	0	0	60.2365
s0006_wrair_kenread_ken	s0006_marigat_period1	0	4	0	0	60.2365
s0006_wrair_kenread_ken	s0006_marigat_period2	0	8	0	0	36.9417
s0006_wrair_kenread_ken	s0006_marigat_period3	0	5	0	0	52.1824
s0006_wrair_kenread_ken	s0006_marigat_period4	0	3	0	0	70.7598
s0006_wrair_kenread_ken	s0006_mumias	0	13	0	0	24.7053
s0006_wrair_kenread_ken	s0006_nairobi_period1	0	4	0	0	60.2365
s0006_wrair_kenread_ken	s0006_nairobi_period2	0	10	0	0	30.8497
s0007_connelly_2024_zim	s0007_afaa_medical_clinic_period1	0	1	0	0	97.5
s0007_connelly_2024_zim	s0007_afaa_medical_clinic_period2	0	1	0	0	97.5
s0007_connelly_2024_zim	s0007_afaa_medical_clinic_period3	0	1	0	0	97.5
s0007_connelly_2024_zim	s0007_afaa_medical_clinic_period4	0	1	0	0	97.5
s0007_connelly_2024_zim	s0007_afaa_medical_clinic_period5	0	1	0	0	97.5
s0007_connelly_2024_zim	s0007_afaa_medical_clinic_period6	0	1	0	0	97.5
s0007_connelly_2024_zim	s0007_ahsana_dispensary	0	2	0	0	84.1886
s0007_connelly_2024_zim	s0007_al_hijri	0	2	0	0	84.1886
s0007_connelly_2024_zim	s0007_al_manna_dispensary_period1	0	1	0	0	97.5
s0007_connelly_2024_zim	s0007_al_manna_dispensary_period2	0	1	0	0	97.5
s0007_connelly_2024_zim	s0007_al_manna_dispensary_period3	0	3	0	0	70.7598
s0007_connelly_2024_zim	s0007_al_manna_dispensary_period4	0	1	0	0	97.5
s0007_connelly_2024_zim	s0007_al_manna_dispensary_period5	0	1	0	0	97.5
s0007_connelly_2024_zim	s0007_al_najid	0	1	0	0	97.5
s0007_connelly_2024_zim	s0007_al_shifaa_kazole_dispenary_period1	0	1	0	0	97.5
s0007_connelly_2024_zim	s0007_al_shifaa_kazole_dispenary_period2	0	1	0	0	97.5
s0007_connelly_2024_zim	s0007_al_shifaa_kazole_dispenary_period3	0	1	0	0	97.5
s0007_connelly_2024_zim	s0007_al_shifaa_kazole_dispenary_period4	0	1	0	0	97.5
s0007_connelly_2024_zim	s0007_al_shifaa_kazole_dispenary_period5	0	1	0	0	97.5
s0007_connelly_2024_zim	s0007_al_shifaa_kazole_dispenary_period6	0	1	0	0	97.5
s0007_connelly_2024_zim	s0007_al_tabib_dispensary_period1	0	1	0	0	97.5
s0007_connelly_2024_zim	s0007_al_tabib_dispensary_period2	0	1	0	0	97.5
s0007_connelly_2024_zim	s0007_al_tabib_dispensary_period3	0	3	0	0	70.7598
s0007_connelly_2024_zim	s0007_al_tabib_dispensary_period4	0	1	0	0	97.5
s0007_connelly_2024_zim	s0007_al_tabib_dispensary_period5	0	3	0	0	70.7598
s0007_connelly_2024_zim	s0007_al_tabib_dispensary_period6	0	3	0	0	70.7598
s0007_connelly_2024_zim	s0007_al_tabib_dispensary_period7	0	1	0	0	97.5
s0007_connelly_2024_zim	s0007_al_tabib_dispensary_period8	0	1	0	0	97.5
s0007_connelly_2024_zim	s0007_al_tabib_dispensary_period9	0	1	0	0	97.5
s0007_connelly_2024_zim	s0007_altwayybib_dispensary_period1	0	1	0	0	97.5
s0007_connelly_2024_zim	s0007_altwayybib_dispensary_period2	0	2	0	0	84.1886
s0007_connelly_2024_zim	s0007_altwayybib_dispensary_period3	0	2	0	0	84.1886
s0007_connelly_2024_zim	s0007_altwayybib_dispensary_period4	0	3	0	0	70.7598
s0007_connelly_2024_zim	s0007_azhar_period1	0	1	0	0	97.5
s0007_connelly_2024_zim	s0007_azhar_period2	0	1	0	0	97.5
s0007_connelly_2024_zim	s0007_azhar_period3	0	1	0	0	97.5
s0007_connelly_2024_zim	s0007_azhar_period4	0	1	0	0	97.5
s0007_connelly_2024_zim	s0007_azhar_period5	0	1	0	0	97.5
s0007_connelly_2024_zim	s0007_azhar_period6	0	1	0	0	97.5
s0007_connelly_2024_zim	s0007_bandarini_period1	0	1	0	0	97.5
s0007_connelly_2024_zim	s0007_bandarini_period2	0	1	0	0	97.5
s0007_connelly_2024_zim	s0007_bandarini_period3	0	2	0	0	84.1886
s0007_connelly_2024_zim	s0007_bandarini_period4	0	1	0	0	97.5
s0007_connelly_2024_zim	s0007_bandarini_period5	0	1	0	0	97.5
s0007_connelly_2024_zim	s0007_bandarini_period6	0	1	0	0	97.5
s0007_connelly_2024_zim	s0007_bububu_dispensary_period1	0	1	0	0	97.5
s0007_connelly_2024_zim	s0007_bububu_dispensary_period2	0	1	0	0	97.5
s0007_connelly_2024_zim	s0007_bububu_dispensary_period3	0	1	0	0	97.5
s0007_connelly_2024_zim	s0007_bububu_dispensary_period4	0	1	0	0	97.5
s0007_connelly_2024_zim	s0007_bumbwini_misufini_period1	0	1	0	0	97.5
s0007_connelly_2024_zim	s0007_bumbwini_misufini_period2	0	2	0	0	84.1886
s0007_connelly_2024_zim	s0007_bumbwini_misufini_period3	0	1	0	0	97.5
s0007_connelly_2024_zim	s0007_bumbwini_misufini_period4	0	1	0	0	97.5
s0007_connelly_2024_zim	s0007_bumbwini_misufini_period5	0	1	0	0	97.5
s0007_connelly_2024_zim	s0007_bumbwisudi_period1	0	1	0	0	97.5
s0007_connelly_2024_zim	s0007_bumbwisudi_period10	0	1	0	0	97.5
s0007_connelly_2024_zim	s0007_bumbwisudi_period11	0	4	0	0	60.2365
s0007_connelly_2024_zim	s0007_bumbwisudi_period12	0	1	0	0	97.5
s0007_connelly_2024_zim	s0007_bumbwisudi_period2	0	2	0	0	84.1886
s0007_connelly_2024_zim	s0007_bumbwisudi_period3	0	1	0	0	97.5
s0007_connelly_2024_zim	s0007_bumbwisudi_period4	0	1	0	0	97.5
s0007_connelly_2024_zim	s0007_bumbwisudi_period5	0	1	0	0	97.5
s0007_connelly_2024_zim	s0007_bumbwisudi_period6	0	3	0	0	70.7598
s0007_connelly_2024_zim	s0007_bumbwisudi_period7	0	1	0	0	97.5
s0007_connelly_2024_zim	s0007_bumbwisudi_period8	0	2	0	0	84.1886
s0007_connelly_2024_zim	s0007_bumbwisudi_period9	0	6	0	0	45.9258
s0007_connelly_2024_zim	s0007_bunju_health_center_period1	0	3	0	0	70.7598
s0007_connelly_2024_zim	s0007_bunju_health_center_period2	0	5	0	0	52.1824
s0007_connelly_2024_zim	s0007_bunju_health_center_period3	0	1	0	0	97.5
s0007_connelly_2024_zim	s0007_bunju_health_center_period4	0	2	0	0	84.1886
s0007_connelly_2024_zim	s0007_bunju_health_center_period5	0	8	0	0	36.9417
s0007_connelly_2024_zim	s0007_bunju_health_center_period6	0	3	0	0	70.7598
s0007_connelly_2024_zim	s0007_bunju_health_center_period7	0	8	0	0	36.9417
s0007_connelly_2024_zim	s0007_bunju_health_center_period8	0	3	0	0	70.7598
s0007_connelly_2024_zim	s0007_bunju_health_center_period9	0	2	0	0	84.1886
s0007_connelly_2024_zim	s0007_bwefum_period1	0	2	0	0	84.1886
s0007_connelly_2024_zim	s0007_bwefum_period2	0	2	0	0	84.1886
s0007_connelly_2024_zim	s0007_bwefum_period3	0	1	0	0	97.5
s0007_connelly_2024_zim	s0007_bwejuu_period1	0	1	0	0	97.5
s0007_connelly_2024_zim	s0007_bwejuu_period2	0	1	0	0	97.5
s0007_connelly_2024_zim	s0007_bwejuu_period3	0	1	0	0	97.5
s0007_connelly_2024_zim	s0007_bwejuu_period4	0	2	0	0	84.1886
s0007_connelly_2024_zim	s0007_bwejuu_period5	0	1	0	0	97.5
s0007_connelly_2024_zim	s0007_care_clinic_period1	0	1	0	0	97.5
s0007_connelly_2024_zim	s0007_care_clinic_period2	0	2	0	0	84.1886
s0007_connelly_2024_zim	s0007_care_clinic_period3	0	1	0	0	97.5
s0007_connelly_2024_zim	s0007_care_clinic_period4	0	3	0	0	70.7598
s0007_connelly_2024_zim	s0007_care_clinic_period5	0	1	0	0	97.5
s0007_connelly_2024_zim	s0007_care_clinic_period6	0	5	0	0	52.1824
s0007_connelly_2024_zim	s0007_care_clinic_period7	0	1	0	0	97.5
s0007_connelly_2024_zim	s0007_charawe_period1	0	3	0	0	70.7598
s0007_connelly_2024_zim	s0007_charawe_period2	0	9	0	0	33.6267
s0007_connelly_2024_zim	s0007_charawe_period3	0	2	0	0	84.1886
s0007_connelly_2024_zim	s0007_charawe_period4	0	3	0	0	70.7598
s0007_connelly_2024_zim	s0007_cheju_period1	0	1	0	0	97.5
s0007_connelly_2024_zim	s0007_cheju_period2	0	5	0	0	52.1824
s0007_connelly_2024_zim	s0007_cheju_period3	0	1	0	0	97.5
s0007_connelly_2024_zim	s0007_cheju_period4	0	1	0	0	97.5
s0007_connelly_2024_zim	s0007_cheju_period5	0	1	0	0	97.5
s0007_connelly_2024_zim	s0007_cheju_period6	0	2	0	0	84.1886
s0007_connelly_2024_zim	s0007_cheju_period7	0	1	0	0	97.5
s0007_connelly_2024_zim	s0007_chukwani_period1	0	4	0	0	60.2365
s0007_connelly_2024_zim	s0007_chukwani_period2	0	2	0	0	84.1886
s0007_connelly_2024_zim	s0007_chukwani_period3	0	1	0	0	97.5
s0007_connelly_2024_zim	s0007_chukwani_period4	0	1	0	0	97.5
s0007_connelly_2024_zim	s0007_chukwani_period5	0	7	0	0	40.9616
s0007_connelly_2024_zim	s0007_chukwani_period6	0	1	0	0	97.5
s0007_connelly_2024_zim	s0007_chukwani_period7	0	5	0	0	52.1824
s0007_connelly_2024_zim	s0007_chukwani_period8	0	2	0	0	84.1886
s0007_connelly_2024_zim	s0007_chwaka_period1	0	1	0	0	97.5
s0007_connelly_2024_zim	s0007_chwaka_period2	0	1	0	0	97.5
s0007_connelly_2024_zim	s0007_chwaka_period3	0	1	0	0	97.5
s0007_connelly_2024_zim	s0007_chwaka_period4	0	1	0	0	97.5
s0007_connelly_2024_zim	s0007_chwaka_period5	0	4	0	0	60.2365
s0007_connelly_2024_zim	s0007_chwaka_period6	0	1	0	0	97.5
s0007_connelly_2024_zim	s0007_dr_metha_nungwi	0	1	0	0	97.5
s0007_connelly_2024_zim	s0007_fujoni_period1	0	2	0	0	84.1886
s0007_connelly_2024_zim	s0007_fujoni_period2	0	1	0	0	97.5
s0007_connelly_2024_zim	s0007_gairo_health_center_period1	0	1	0	0	97.5
s0007_connelly_2024_zim	s0007_gairo_health_center_period2	0	1	0	0	97.5
s0007_connelly_2024_zim	s0007_gairo_health_center_period3	0	2	0	0	84.1886
s0007_connelly_2024_zim	s0007_gairo_health_center_period4	0	1	0	0	97.5
s0007_connelly_2024_zim	s0007_gairo_health_center_period5	0	1	0	0	97.5
s0007_connelly_2024_zim	s0007_gairo_health_center_period6	0	4	0	0	60.2365
s0007_connelly_2024_zim	s0007_gairo_health_center_period7	0	6	0	0	45.9258
s0007_connelly_2024_zim	s0007_gairo_health_center_period8	0	8	0	0	36.9417
s0007_connelly_2024_zim	s0007_gairo_health_center_period9	0	4	0	0	60.2365
s0007_connelly_2024_zim	s0007_gana_period1	0	1	0	0	97.5
s0007_connelly_2024_zim	s0007_gana_period2	0	1	0	0	97.5
s0007_connelly_2024_zim	s0007_habiba_dispensary_period1	0	1	0	0	97.5
s0007_connelly_2024_zim	s0007_habiba_dispensary_period2	0	1	0	0	97.5
s0007_connelly_2024_zim	s0007_habiba_dispensary_period3	0	2	0	0	84.1886
s0007_connelly_2024_zim	s0007_habiba_dispensary_period4	0	2	0	0	84.1886
s0007_connelly_2024_zim	s0007_habiba_dispensary_period5	0	2	0	0	84.1886
s0007_connelly_2024_zim	s0007_hassan_clinic_period1	0	1	0	0	97.5
s0007_connelly_2024_zim	s0007_hassan_clinic_period2	0	1	0	0	97.5
s0007_connelly_2024_zim	s0007_hassan_clinic_period3	0	1	0	0	97.5
s0007_connelly_2024_zim	s0007_hassan_clinic_period4	0	1	0	0	97.5
s0007_connelly_2024_zim	s0007_icb_dispensary_period1	0	1	0	0	97.5
s0007_connelly_2024_zim	s0007_icb_dispensary_period2	0	1	0	0	97.5
s0007_connelly_2024_zim	s0007_icb_dispensary_period3	0	1	0	0	97.5
s0007_connelly_2024_zim	s0007_ilekanilo_dispensary__sengerema_district__period1	0	1	0	0	97.5
s0007_connelly_2024_zim	s0007_ilekanilo_dispensary__sengerema_district__period2	0	23	0	0	14.8185
s0007_connelly_2024_zim	s0007_ilekanilo_dispensary__sengerema_district__period3	0	29	0	0	11.9445
s0007_connelly_2024_zim	s0007_ilekanilo_dispensary__sengerema_district__period4	0	1	0	0	97.5
s0007_connelly_2024_zim	s0007_ilekanilo_dispensary__sengerema_district__period5	0	1	0	0	97.5
s0007_connelly_2024_zim	s0007_ilekanilo_dispensary__sengerema_district__period6	0	12	0	0	26.4648
s0007_connelly_2024_zim	s0007_j_and_m_dispensary_period1	0	1	0	0	97.5
s0007_connelly_2024_zim	s0007_j_and_m_dispensary_period2	0	1	0	0	97.5
s0007_connelly_2024_zim	s0007_j_and_m_dispensary_period3	0	1	0	0	97.5
s0007_connelly_2024_zim	s0007_jangombe_mpendae_period1	0	3	0	0	70.7598
s0007_connelly_2024_zim	s0007_jangombe_mpendae_period10	0	7	0	0	40.9616
s0007_connelly_2024_zim	s0007_jangombe_mpendae_period11	0	1	0	0	97.5
s0007_connelly_2024_zim	s0007_jangombe_mpendae_period12	0	9	0	0	33.6267
s0007_connelly_2024_zim	s0007_jangombe_mpendae_period13	0	7	0	0	40.9616
s0007_connelly_2024_zim	s0007_jangombe_mpendae_period14	0	12	0	0	26.4648
s0007_connelly_2024_zim	s0007_jangombe_mpendae_period15	0	5	0	0	52.1824
s0007_connelly_2024_zim	s0007_jangombe_mpendae_period16	0	1	0	0	97.5
s0007_connelly_2024_zim	s0007_jangombe_mpendae_period17	0	2	0	0	84.1886
s0007_connelly_2024_zim	s0007_jangombe_mpendae_period2	0	5	0	0	52.1824
s0007_connelly_2024_zim	s0007_jangombe_mpendae_period3	0	1	0	0	97.5
s0007_connelly_2024_zim	s0007_jangombe_mpendae_period4	0	1	0	0	97.5
s0007_connelly_2024_zim	s0007_jangombe_mpendae_period5	0	1	0	0	97.5
s0007_connelly_2024_zim	s0007_jangombe_mpendae_period6	0	1	0	0	97.5
s0007_connelly_2024_zim	s0007_jangombe_mpendae_period7	0	1	0	0	97.5
s0007_connelly_2024_zim	s0007_jangombe_mpendae_period8	0	2	0	0	84.1886
s0007_connelly_2024_zim	s0007_jangombe_mpendae_period9	0	5	0	0	52.1824
s0007_connelly_2024_zim	s0007_jendele_period1	0	1	0	0	97.5
s0007_connelly_2024_zim	s0007_jendele_period2	0	1	0	0	97.5
s0007_connelly_2024_zim	s0007_jendele_period3	0	2	0	0	84.1886
s0007_connelly_2024_zim	s0007_jendele_period4	0	5	0	0	52.1824
s0007_connelly_2024_zim	s0007_jendele_period5	0	3	0	0	70.7598
s0007_connelly_2024_zim	s0007_jumbi_dispensary_period1	0	3	0	0	70.7598
s0007_connelly_2024_zim	s0007_jumbi_dispensary_period10	0	2	0	0	84.1886
s0007_connelly_2024_zim	s0007_jumbi_dispensary_period11	0	3	0	0	70.7598
s0007_connelly_2024_zim	s0007_jumbi_dispensary_period12	0	3	0	0	70.7598
s0007_connelly_2024_zim	s0007_jumbi_dispensary_period13	0	3	0	0	70.7598
s0007_connelly_2024_zim	s0007_jumbi_dispensary_period14	0	2	0	0	84.1886
s0007_connelly_2024_zim	s0007_jumbi_dispensary_period2	0	2	0	0	84.1886
s0007_connelly_2024_zim	s0007_jumbi_dispensary_period3	0	1	0	0	97.5
s0007_connelly_2024_zim	s0007_jumbi_dispensary_period4	0	1	0	0	97.5
s0007_connelly_2024_zim	s0007_jumbi_dispensary_period5	0	1	0	0	97.5
s0007_connelly_2024_zim	s0007_jumbi_dispensary_period6	0	1	0	0	97.5
s0007_connelly_2024_zim	s0007_jumbi_dispensary_period7	0	3	0	0	70.7598
s0007_connelly_2024_zim	s0007_jumbi_dispensary_period8	0	2	0	0	84.1886
s0007_connelly_2024_zim	s0007_jumbi_dispensary_period9	0	4	0	0	60.2365
s0007_connelly_2024_zim	s0007_kahama_district_hospital_period1	0	1	0	0	97.5
s0007_connelly_2024_zim	s0007_kahama_district_hospital_period10	0	7	0	0	40.9616
s0007_connelly_2024_zim	s0007_kahama_district_hospital_period11	0	17	0	0	19.5064
s0007_connelly_2024_zim	s0007_kahama_district_hospital_period12	0	4	0	0	60.2365
s0007_connelly_2024_zim	s0007_kahama_district_hospital_period13	0	27	0	0	12.7703
s0007_connelly_2024_zim	s0007_kahama_district_hospital_period2	0	1	0	0	97.5
s0007_connelly_2024_zim	s0007_kahama_district_hospital_period3	0	2	0	0	84.1886
s0007_connelly_2024_zim	s0007_kahama_district_hospital_period4	0	2	0	0	84.1886
s0007_connelly_2024_zim	s0007_kahama_district_hospital_period5	0	2	0	0	84.1886
s0007_connelly_2024_zim	s0007_kahama_district_hospital_period6	0	1	0	0	97.5
s0007_connelly_2024_zim	s0007_kahama_district_hospital_period7	0	3	0	0	70.7598
s0007_connelly_2024_zim	s0007_kahama_district_hospital_period8	0	17	0	0	19.5064
s0007_connelly_2024_zim	s0007_kahama_district_hospital_period9	0	3	0	0	70.7598
s0007_connelly_2024_zim	s0007_kambarage_health_center_period1	0	1	0	0	97.5
s0007_connelly_2024_zim	s0007_kambarage_health_center_period10	0	13	0	0	24.7053
s0007_connelly_2024_zim	s0007_kambarage_health_center_period12	0	1	0	0	97.5
s0007_connelly_2024_zim	s0007_kambarage_health_center_period2	0	6	0	0	45.9258
s0007_connelly_2024_zim	s0007_kambarage_health_center_period3	0	11	0	0	28.4914
s0007_connelly_2024_zim	s0007_kambarage_health_center_period4	0	2	0	0	84.1886
s0007_connelly_2024_zim	s0007_kambarage_health_center_period5	0	2	0	0	84.1886
s0007_connelly_2024_zim	s0007_kambarage_health_center_period6	0	4	0	0	60.2365
s0007_connelly_2024_zim	s0007_kambarage_health_center_period7	0	6	0	0	45.9258
s0007_connelly_2024_zim	s0007_kambarage_health_center_period8	0	10	0	0	30.8497
s0007_connelly_2024_zim	s0007_kambarage_health_center_period9	0	8	0	0	36.9417
s0007_connelly_2024_zim	s0007_kauthar_specialized_clinic_period1	0	1	0	0	97.5
s0007_connelly_2024_zim	s0007_kauthar_specialized_clinic_period2	0	2	0	0	84.1886
s0007_connelly_2024_zim	s0007_kauthar_specialized_clinic_period3	0	2	0	0	84.1886
s0007_connelly_2024_zim	s0007_kendwa_phcu_period1	0	1	0	0	97.5
s0007_connelly_2024_zim	s0007_kendwa_phcu_period2	0	2	0	0	84.1886
s0007_connelly_2024_zim	s0007_kendwa_phcu_period3	0	1	0	0	97.5
s0007_connelly_2024_zim	s0007_kendwa_phcu_period4	0	1	0	0	97.5
s0007_connelly_2024_zim	s0007_kianga_phcu_period1	0	2	0	0	84.1886
s0007_connelly_2024_zim	s0007_kianga_phcu_period2	0	1	0	0	97.5
s0007_connelly_2024_zim	s0007_kianga_phcu_period3	0	3	0	0	70.7598
s0007_connelly_2024_zim	s0007_kianga_phcu_period4	0	5	0	0	52.1824
s0007_connelly_2024_zim	s0007_kianga_phcu_period5	0	1	0	0	97.5
s0007_connelly_2024_zim	s0007_kianga_phcu_period6	0	1	0	0	97.5
s0007_connelly_2024_zim	s0007_kianga_phcu_period7	0	3	0	0	70.7598
s0007_connelly_2024_zim	s0007_kianga_phcu_period8	0	1	0	0	97.5
s0007_connelly_2024_zim	s0007_kianga_phcu_period9	0	1	0	0	97.5
s0007_connelly_2024_zim	s0007_kibindu_health_center_period1	0	26	0	0	13.2275
s0007_connelly_2024_zim	s0007_kibindu_health_center_period10	0	2	0	0	84.1886
s0007_connelly_2024_zim	s0007_kibindu_health_center_period2	0	10	0	0	30.8497
s0007_connelly_2024_zim	s0007_kibindu_health_center_period3	0	11	0	0	28.4914
s0007_connelly_2024_zim	s0007_kibindu_health_center_period4	0	97	0	0	3.73156
s0007_connelly_2024_zim	s0007_kibindu_health_center_period5	0	1	0	0	97.5
s0007_connelly_2024_zim	s0007_kibindu_health_center_period6	0	8	0	0	36.9417
s0007_connelly_2024_zim	s0007_kibindu_health_center_period7	0	25	0	0	13.7185
s0007_connelly_2024_zim	s0007_kibindu_health_center_period8	0	21	0	0	16.1098
s0007_connelly_2024_zim	s0007_kibindu_health_center_period9	0	31	0	0	11.2189
s0007_connelly_2024_zim	s0007_kiboje	0	2	0	0	84.1886
s0007_connelly_2024_zim	s0007_kidimni_phcu_period1	0	1	0	0	97.5
s0007_connelly_2024_zim	s0007_kidimni_phcu_period10	0	1	0	0	97.5
s0007_connelly_2024_zim	s0007_kidimni_phcu_period2	0	1	0	0	97.5
s0007_connelly_2024_zim	s0007_kidimni_phcu_period3	0	1	0	0	97.5
s0007_connelly_2024_zim	s0007_kidimni_phcu_period4	0	1	0	0	97.5
s0007_connelly_2024_zim	s0007_kidimni_phcu_period5	0	3	0	0	70.7598
s0007_connelly_2024_zim	s0007_kidimni_phcu_period6	0	2	0	0	84.1886
s0007_connelly_2024_zim	s0007_kidimni_phcu_period7	0	1	0	0	97.5
s0007_connelly_2024_zim	s0007_kidimni_phcu_period8	0	1	0	0	97.5
s0007_connelly_2024_zim	s0007_kidimni_phcu_period9	0	1	0	0	97.5
s0007_connelly_2024_zim	s0007_kidongo_chekundu_period1	0	2	0	0	84.1886
s0007_connelly_2024_zim	s0007_kidongo_chekundu_period2	0	1	0	0	97.5
s0007_connelly_2024_zim	s0007_kidongo_chekundu_period3	0	3	0	0	70.7598
s0007_connelly_2024_zim	s0007_kidongo_chekundu_period4	0	2	0	0	84.1886
s0007_connelly_2024_zim	s0007_kidongo_chekundu_period5	0	2	0	0	84.1886
s0007_connelly_2024_zim	s0007_kidongo_chekundu_period6	0	4	0	0	60.2365
s0007_connelly_2024_zim	s0007_kidongo_chekundu_period7	0	4	0	0	60.2365
s0007_connelly_2024_zim	s0007_kidongo_chekundu_period8	0	1	0	0	97.5
s0007_connelly_2024_zim	s0007_kidutani_period1	0	3	0	0	70.7598
s0007_connelly_2024_zim	s0007_kidutani_period2	0	7	0	0	40.9616
s0007_connelly_2024_zim	s0007_kidutani_period3	0	10	0	0	30.8497
s0007_connelly_2024_zim	s0007_kidutani_period4	0	9	0	0	33.6267
s0007_connelly_2024_zim	s0007_kidutani_period5	0	1	0	0	97.5
s0007_connelly_2024_zim	s0007_kiembe_samaki_period1	0	2	0	0	84.1886
s0007_connelly_2024_zim	s0007_kiembe_samaki_period10	0	1	0	0	97.5
s0007_connelly_2024_zim	s0007_kiembe_samaki_period11	0	6	0	0	45.9258
s0007_connelly_2024_zim	s0007_kiembe_samaki_period2	0	1	0	0	97.5
s0007_connelly_2024_zim	s0007_kiembe_samaki_period3	0	1	0	0	97.5
s0007_connelly_2024_zim	s0007_kiembe_samaki_period4	0	1	0	0	97.5
s0007_connelly_2024_zim	s0007_kiembe_samaki_period6	0	1	0	0	97.5
s0007_connelly_2024_zim	s0007_kiembe_samaki_period7	0	3	0	0	70.7598
s0007_connelly_2024_zim	s0007_kiembe_samaki_period8	0	3	0	0	70.7598
s0007_connelly_2024_zim	s0007_kiembe_samaki_period9	0	1	0	0	97.5
s0007_connelly_2024_zim	s0007_kigamboni_health_center_period1	0	9	0	0	33.6267
s0007_connelly_2024_zim	s0007_kigamboni_health_center_period10	0	1	0	0	97.5
s0007_connelly_2024_zim	s0007_kigamboni_health_center_period11	0	1	0	0	97.5
s0007_connelly_2024_zim	s0007_kigamboni_health_center_period12	0	1	0	0	97.5
s0007_connelly_2024_zim	s0007_kigamboni_health_center_period13	0	2	0	0	84.1886
s0007_connelly_2024_zim	s0007_kigamboni_health_center_period14	0	4	0	0	60.2365
s0007_connelly_2024_zim	s0007_kigamboni_health_center_period15	0	6	0	0	45.9258
s0007_connelly_2024_zim	s0007_kigamboni_health_center_period16	0	1	0	0	97.5
s0007_connelly_2024_zim	s0007_kigamboni_health_center_period2	0	11	0	0	28.4914
s0007_connelly_2024_zim	s0007_kigamboni_health_center_period3	0	4	0	0	60.2365
s0007_connelly_2024_zim	s0007_kigamboni_health_center_period4	0	4	0	0	60.2365
s0007_connelly_2024_zim	s0007_kigamboni_health_center_period5	0	4	0	0	60.2365
s0007_connelly_2024_zim	s0007_kigamboni_health_center_period6	0	9	0	0	33.6267
s0007_connelly_2024_zim	s0007_kigamboni_health_center_period7	0	8	0	0	36.9417
s0007_connelly_2024_zim	s0007_kigamboni_health_center_period8	0	2	0	0	84.1886
s0007_connelly_2024_zim	s0007_kigamboni_health_center_period9	0	1	0	0	97.5
s0007_connelly_2024_zim	s0007_kihonda_health_center_period1	0	1	0	0	97.5
s0007_connelly_2024_zim	s0007_kihonda_health_center_period10	0	1	0	0	97.5
s0007_connelly_2024_zim	s0007_kihonda_health_center_period11	0	1	0	0	97.5
s0007_connelly_2024_zim	s0007_kihonda_health_center_period2	0	1	0	0	97.5
s0007_connelly_2024_zim	s0007_kihonda_health_center_period3	0	1	0	0	97.5
s0007_connelly_2024_zim	s0007_kihonda_health_center_period4	0	1	0	0	97.5
s0007_connelly_2024_zim	s0007_kihonda_health_center_period5	0	1	0	0	97.5
s0007_connelly_2024_zim	s0007_kihonda_health_center_period6	0	2	0	0	84.1886
s0007_connelly_2024_zim	s0007_kihonda_health_center_period7	0	2	0	0	84.1886
s0007_connelly_2024_zim	s0007_kihonda_health_center_period8	0	1	0	0	97.5
s0007_connelly_2024_zim	s0007_kihonda_health_center_period9	0	1	0	0	97.5
s0007_connelly_2024_zim	s0007_kijini_phcu	0	1	0	0	97.5
s0007_connelly_2024_zim	s0007_kilambo_health_center_period1	0	1	0	0	97.5
s0007_connelly_2024_zim	s0007_kilambo_health_center_period10	0	11	0	0	28.4914
s0007_connelly_2024_zim	s0007_kilambo_health_center_period11	0	12	0	0	26.4648
s0007_connelly_2024_zim	s0007_kilambo_health_center_period12	0	12	0	0	26.4648
s0007_connelly_2024_zim	s0007_kilambo_health_center_period13	0	5	0	0	52.1824
s0007_connelly_2024_zim	s0007_kilambo_health_center_period14	0	1	0	0	97.5
s0007_connelly_2024_zim	s0007_kilambo_health_center_period2	0	6	0	0	45.9258
s0007_connelly_2024_zim	s0007_kilambo_health_center_period3	0	3	0	0	70.7598
s0007_connelly_2024_zim	s0007_kilambo_health_center_period4	0	1	0	0	97.5
s0007_connelly_2024_zim	s0007_kilambo_health_center_period5	0	2	0	0	84.1886
s0007_connelly_2024_zim	s0007_kilambo_health_center_period6	0	5	0	0	52.1824
s0007_connelly_2024_zim	s0007_kilambo_health_center_period7	0	12	0	0	26.4648
s0007_connelly_2024_zim	s0007_kilambo_health_center_period8	0	15	0	0	21.8019
s0007_connelly_2024_zim	s0007_kilambo_health_center_period9	0	5	0	0	52.1824
s0007_connelly_2024_zim	s0007_kingolwira_health_center_period1	0	1	0	0	97.5
s0007_connelly_2024_zim	s0007_kingolwira_health_center_period10	0	1	0	0	97.5
s0007_connelly_2024_zim	s0007_kingolwira_health_center_period11	0	14	0	0	23.1636
s0007_connelly_2024_zim	s0007_kingolwira_health_center_period12	0	13	0	0	24.7053
s0007_connelly_2024_zim	s0007_kingolwira_health_center_period13	0	2	0	0	84.1886
s0007_connelly_2024_zim	s0007_kingolwira_health_center_period14	0	1	0	0	97.5
s0007_connelly_2024_zim	s0007_kingolwira_health_center_period2	0	6	0	0	45.9258
s0007_connelly_2024_zim	s0007_kingolwira_health_center_period3	0	1	0	0	97.5
s0007_connelly_2024_zim	s0007_kingolwira_health_center_period4	0	1	0	0	97.5
s0007_connelly_2024_zim	s0007_kingolwira_health_center_period5	0	3	0	0	70.7598
s0007_connelly_2024_zim	s0007_kingolwira_health_center_period6	0	5	0	0	52.1824
s0007_connelly_2024_zim	s0007_kingolwira_health_center_period7	0	17	0	0	19.5064
s0007_connelly_2024_zim	s0007_kingolwira_health_center_period8	0	2	0	0	84.1886
s0007_connelly_2024_zim	s0007_kingolwira_health_center_period9	0	5	0	0	52.1824
s0007_connelly_2024_zim	s0007_kisauni_period1	0	8	0	0	36.9417
s0007_connelly_2024_zim	s0007_kisauni_period10	0	1	0	0	97.5
s0007_connelly_2024_zim	s0007_kisauni_period2	0	2	0	0	84.1886
s0007_connelly_2024_zim	s0007_kisauni_period3	0	2	0	0	84.1886
s0007_connelly_2024_zim	s0007_kisauni_period4	0	1	0	0	97.5
s0007_connelly_2024_zim	s0007_kisauni_period5	0	2	0	0	84.1886
s0007_connelly_2024_zim	s0007_kisauni_period6	0	1	0	0	97.5
s0007_connelly_2024_zim	s0007_kisauni_period7	0	1	0	0	97.5
s0007_connelly_2024_zim	s0007_kisauni_period8	0	2	0	0	84.1886
s0007_connelly_2024_zim	s0007_kisauni_period9	0	1	0	0	97.5
s0007_connelly_2024_zim	s0007_kisiju_health_center_period1	0	27	0	0	12.7703
s0007_connelly_2024_zim	s0007_kisiju_health_center_period10	0	25	0	0	13.7185
s0007_connelly_2024_zim	s0007_kisiju_health_center_period11	0	1	0	0	97.5
s0007_connelly_2024_zim	s0007_kisiju_health_center_period2	0	22	0	0	15.4373
s0007_connelly_2024_zim	s0007_kisiju_health_center_period3	0	3	0	0	70.7598
s0007_connelly_2024_zim	s0007_kisiju_health_center_period4	0	1	0	0	97.5
s0007_connelly_2024_zim	s0007_kisiju_health_center_period5	0	5	0	0	52.1824
s0007_connelly_2024_zim	s0007_kisiju_health_center_period6	0	24	0	0	14.2474
s0007_connelly_2024_zim	s0007_kisiju_health_center_period7	0	34	0	0	10.2818
s0007_connelly_2024_zim	s0007_kisiju_health_center_period8	0	1	0	0	97.5
s0007_connelly_2024_zim	s0007_kisiju_health_center_period9	0	25	0	0	13.7185
s0007_connelly_2024_zim	s0007_kitogani_period1	0	1	0	0	97.5
s0007_connelly_2024_zim	s0007_kitogani_period2	0	1	0	0	97.5
s0007_connelly_2024_zim	s0007_kitogani_period3	0	1	0	0	97.5
s0007_connelly_2024_zim	s0007_kitogani_period4	0	1	0	0	97.5
s0007_connelly_2024_zim	s0007_kitope_dispensary_period1	0	1	0	0	97.5
s0007_connelly_2024_zim	s0007_kitope_dispensary_period2	0	1	0	0	97.5
s0007_connelly_2024_zim	s0007_kitope_dispensary_period3	0	1	0	0	97.5
s0007_connelly_2024_zim	s0007_kitope_dispensary_period4	0	2	0	0	84.1886
s0007_connelly_2024_zim	s0007_kitope_dispensary_period5	0	1	0	0	97.5
s0007_connelly_2024_zim	s0007_kitope_dispensary_period6	0	1	0	0	97.5
s0007_connelly_2024_zim	s0007_kitope_dispensary_period7	0	1	0	0	97.5
s0007_connelly_2024_zim	s0007_kitope_dispensary_period8	0	1	0	0	97.5
s0007_connelly_2024_zim	s0007_kivunge_period1	0	1	0	0	97.5
s0007_connelly_2024_zim	s0007_kivunge_period2	0	1	0	0	97.5
s0007_connelly_2024_zim	s0007_kivunge_period3	0	2	0	0	84.1886
s0007_connelly_2024_zim	s0007_kivunge_period4	0	1	0	0	97.5
s0007_connelly_2024_zim	s0007_kivunge_period5	0	1	0	0	97.5
s0007_connelly_2024_zim	s0007_kivunge_period6	0	3	0	0	70.7598
s0007_connelly_2024_zim	s0007_kivunge_period7	0	5	0	0	52.1824
s0007_connelly_2024_zim	s0007_kivunge_period8	0	1	0	0	97.5
s0007_connelly_2024_zim	s0007_kivunge_period9	0	1	0	0	97.5
s0007_connelly_2024_zim	s0007_kizimbani_phcu_period1	0	2	0	0	84.1886
s0007_connelly_2024_zim	s0007_kizimbani_phcu_period2	0	1	0	0	97.5
s0007_connelly_2024_zim	s0007_kizimkazi_dimbani_period1	0	7	0	0	40.9616
s0007_connelly_2024_zim	s0007_kizimkazi_dimbani_period2	0	6	0	0	45.9258
s0007_connelly_2024_zim	s0007_kizimkazi_dimbani_period3	0	1	0	0	97.5
s0007_connelly_2024_zim	s0007_kizimkazi_dimbani_period4	0	6	0	0	45.9258
s0007_connelly_2024_zim	s0007_kizimkazi_dimbani_period5	0	5	0	0	52.1824
s0007_connelly_2024_zim	s0007_kizimkazi_dimbani_period6	0	1	0	0	97.5
s0007_connelly_2024_zim	s0007_kizimkazi_dimbani_period7	0	1	0	0	97.5
s0007_connelly_2024_zim	s0007_kizimkazi_mkunguni_period1	0	1	0	0	97.5
s0007_connelly_2024_zim	s0007_kizimkazi_mkunguni_period10	0	7	0	0	40.9616
s0007_connelly_2024_zim	s0007_kizimkazi_mkunguni_period11	0	2	0	0	84.1886
s0007_connelly_2024_zim	s0007_kizimkazi_mkunguni_period12	0	1	0	0	97.5
s0007_connelly_2024_zim	s0007_kizimkazi_mkunguni_period2	0	1	0	0	97.5
s0007_connelly_2024_zim	s0007_kizimkazi_mkunguni_period3	0	1	0	0	97.5
s0007_connelly_2024_zim	s0007_kizimkazi_mkunguni_period4	0	1	0	0	97.5
s0007_connelly_2024_zim	s0007_kizimkazi_mkunguni_period5	0	5	0	0	52.1824
s0007_connelly_2024_zim	s0007_kizimkazi_mkunguni_period6	0	5	0	0	52.1824
s0007_connelly_2024_zim	s0007_kizimkazi_mkunguni_period7	0	1	0	0	97.5
s0007_connelly_2024_zim	s0007_kizimkazi_mkunguni_period8	0	5	0	0	52.1824
s0007_connelly_2024_zim	s0007_kizimkazi_mkunguni_period9	0	5	0	0	52.1824
s0007_connelly_2024_zim	s0007_koani_dispensary	0	1	0	0	97.5
s0007_connelly_2024_zim	s0007_kundi_dispensary_period1	0	1	0	0	97.5
s0007_connelly_2024_zim	s0007_kundi_dispensary_period2	0	1	0	0	97.5
s0007_connelly_2024_zim	s0007_kundi_dispensary_period3	0	5	0	0	52.1824
s0007_connelly_2024_zim	s0007_kundi_dispensary_period4	0	2	0	0	84.1886
s0007_connelly_2024_zim	s0007_kundi_dispensary_period5	0	3	0	0	70.7598
s0007_connelly_2024_zim	s0007_kundi_dispensary_period6	0	2	0	0	84.1886
s0007_connelly_2024_zim	s0007_likombe_health_center_period1	0	1	0	0	97.5
s0007_connelly_2024_zim	s0007_likombe_health_center_period10	0	10	0	0	30.8497
s0007_connelly_2024_zim	s0007_likombe_health_center_period11	0	2	0	0	84.1886
s0007_connelly_2024_zim	s0007_likombe_health_center_period12	0	4	0	0	60.2365
s0007_connelly_2024_zim	s0007_likombe_health_center_period13	0	1	0	0	97.5
s0007_connelly_2024_zim	s0007_likombe_health_center_period14	0	2	0	0	84.1886
s0007_connelly_2024_zim	s0007_likombe_health_center_period15	0	3	0	0	70.7598
s0007_connelly_2024_zim	s0007_likombe_health_center_period16	0	2	0	0	84.1886
s0007_connelly_2024_zim	s0007_likombe_health_center_period2	0	1	0	0	97.5
s0007_connelly_2024_zim	s0007_likombe_health_center_period3	0	10	0	0	30.8497
s0007_connelly_2024_zim	s0007_likombe_health_center_period4	0	2	0	0	84.1886
s0007_connelly_2024_zim	s0007_likombe_health_center_period5	0	4	0	0	60.2365
s0007_connelly_2024_zim	s0007_likombe_health_center_period6	0	2	0	0	84.1886
s0007_connelly_2024_zim	s0007_likombe_health_center_period7	0	4	0	0	60.2365
s0007_connelly_2024_zim	s0007_likombe_health_center_period8	0	10	0	0	30.8497
s0007_connelly_2024_zim	s0007_likombe_health_center_period9	0	9	0	0	33.6267
s0007_connelly_2024_zim	s0007_machui_period1	0	1	0	0	97.5
s0007_connelly_2024_zim	s0007_machui_period2	0	1	0	0	97.5
s0007_connelly_2024_zim	s0007_mafia_district_hospital_period1	0	1	0	0	97.5
s0007_connelly_2024_zim	s0007_mafia_district_hospital_period10	0	15	0	0	21.8019
s0007_connelly_2024_zim	s0007_mafia_district_hospital_period11	0	18	0	0	18.5302
s0007_connelly_2024_zim	s0007_mafia_district_hospital_period12	0	14	0	0	23.1636
s0007_connelly_2024_zim	s0007_mafia_district_hospital_period13	0	19	0	0	17.6467
s0007_connelly_2024_zim	s0007_mafia_district_hospital_period14	0	8	0	0	36.9417
s0007_connelly_2024_zim	s0007_mafia_district_hospital_period2	0	22	0	0	15.4373
s0007_connelly_2024_zim	s0007_mafia_district_hospital_period3	0	29	0	0	11.9445
s0007_connelly_2024_zim	s0007_mafia_district_hospital_period4	0	8	0	0	36.9417
s0007_connelly_2024_zim	s0007_mafia_district_hospital_period5	0	9	0	0	33.6267
s0007_connelly_2024_zim	s0007_mafia_district_hospital_period6	0	27	0	0	12.7703
s0007_connelly_2024_zim	s0007_mafia_district_hospital_period7	0	6	0	0	45.9258
s0007_connelly_2024_zim	s0007_mafia_district_hospital_period8	0	5	0	0	52.1824
s0007_connelly_2024_zim	s0007_mafia_district_hospital_period9	0	7	0	0	40.9616
s0007_connelly_2024_zim	s0007_mafunzo_period1	0	3	0	0	70.7598
s0007_connelly_2024_zim	s0007_mafunzo_period10	0	2	0	0	84.1886
s0007_connelly_2024_zim	s0007_mafunzo_period11	0	2	0	0	84.1886
s0007_connelly_2024_zim	s0007_mafunzo_period12	0	11	0	0	28.4914
s0007_connelly_2024_zim	s0007_mafunzo_period13	0	20	0	0	16.8433
s0007_connelly_2024_zim	s0007_mafunzo_period14	0	5	0	0	52.1824
s0007_connelly_2024_zim	s0007_mafunzo_period2	0	2	0	0	84.1886
s0007_connelly_2024_zim	s0007_mafunzo_period3	0	1	0	0	97.5
s0007_connelly_2024_zim	s0007_mafunzo_period4	0	2	0	0	84.1886
s0007_connelly_2024_zim	s0007_mafunzo_period5	0	1	0	0	97.5
s0007_connelly_2024_zim	s0007_mafunzo_period6	0	1	0	0	97.5
s0007_connelly_2024_zim	s0007_mafunzo_period7	0	8	0	0	36.9417
s0007_connelly_2024_zim	s0007_mafunzo_period8	0	2	0	0	84.1886
s0007_connelly_2024_zim	s0007_mafunzo_period9	0	4	0	0	60.2365
s0007_connelly_2024_zim	s0007_magirisi_period1	0	1	0	0	97.5
s0007_connelly_2024_zim	s0007_magirisi_period10	0	1	0	0	97.5
s0007_connelly_2024_zim	s0007_magirisi_period2	0	2	0	0	84.1886
s0007_connelly_2024_zim	s0007_magirisi_period3	0	2	0	0	84.1886
s0007_connelly_2024_zim	s0007_magirisi_period4	0	1	0	0	97.5
s0007_connelly_2024_zim	s0007_magirisi_period5	0	1	0	0	97.5
s0007_connelly_2024_zim	s0007_magirisi_period6	0	1	0	0	97.5
s0007_connelly_2024_zim	s0007_magirisi_period7	0	1	0	0	97.5
s0007_connelly_2024_zim	s0007_magirisi_period8	0	1	0	0	97.5
s0007_connelly_2024_zim	s0007_magirisi_period9	0	2	0	0	84.1886
s0007_connelly_2024_zim	s0007_magogoni_period1	0	3	0	0	70.7598
s0007_connelly_2024_zim	s0007_magogoni_period10	0	3	0	0	70.7598
s0007_connelly_2024_zim	s0007_magogoni_period11	0	1	0	0	97.5
s0007_connelly_2024_zim	s0007_magogoni_period12	0	3	0	0	70.7598
s0007_connelly_2024_zim	s0007_magogoni_period13	0	1	0	0	97.5
s0007_connelly_2024_zim	s0007_magogoni_period14	0	3	0	0	70.7598
s0007_connelly_2024_zim	s0007_magogoni_period2	0	4	0	0	60.2365
s0007_connelly_2024_zim	s0007_magogoni_period3	0	2	0	0	84.1886
s0007_connelly_2024_zim	s0007_magogoni_period4	0	3	0	0	70.7598
s0007_connelly_2024_zim	s0007_magogoni_period5	0	1	0	0	97.5
s0007_connelly_2024_zim	s0007_magogoni_period6	0	1	0	0	97.5
s0007_connelly_2024_zim	s0007_magogoni_period7	0	1	0	0	97.5
s0007_connelly_2024_zim	s0007_magogoni_period8	0	2	0	0	84.1886
s0007_connelly_2024_zim	s0007_magogoni_period9	0	1	0	0	97.5
s0007_connelly_2024_zim	s0007_makunduchi_period1	0	1	0	0	97.5
s0007_connelly_2024_zim	s0007_makunduchi_period2	0	6	0	0	45.9258
s0007_connelly_2024_zim	s0007_makunduchi_period3	0	2	0	0	84.1886
s0007_connelly_2024_zim	s0007_makunduchi_period4	0	1	0	0	97.5
s0007_connelly_2024_zim	s0007_makunduchi_period5	0	2	0	0	84.1886
s0007_connelly_2024_zim	s0007_makunduchi_period6	0	1	0	0	97.5
s0007_connelly_2024_zim	s0007_makunduchi_period7	0	2	0	0	84.1886
s0007_connelly_2024_zim	s0007_makunduchi_period8	0	1	0	0	97.5
s0007_connelly_2024_zim	s0007_makunduchi_period9	0	16	0	0	20.5907
s0007_connelly_2024_zim	s0007_marie_stop_hospital_period1	0	1	0	0	97.5
s0007_connelly_2024_zim	s0007_marie_stop_hospital_period2	0	2	0	0	84.1886
s0007_connelly_2024_zim	s0007_masoko_period1	0	3	0	0	70.7598
s0007_connelly_2024_zim	s0007_masoko_period10	0	3	0	0	70.7598
s0007_connelly_2024_zim	s0007_masoko_period2	0	5	0	0	52.1824
s0007_connelly_2024_zim	s0007_masoko_period3	0	1	0	0	97.5
s0007_connelly_2024_zim	s0007_masoko_period4	0	4	0	0	60.2365
s0007_connelly_2024_zim	s0007_masoko_period5	0	4	0	0	60.2365
s0007_connelly_2024_zim	s0007_masoko_period6	0	9	0	0	33.6267
s0007_connelly_2024_zim	s0007_masoko_period7	0	10	0	0	30.8497
s0007_connelly_2024_zim	s0007_masoko_period8	0	2	0	0	84.1886
s0007_connelly_2024_zim	s0007_masoko_period9	0	3	0	0	70.7598
s0007_connelly_2024_zim	s0007_matimbwa_health_center_period1	0	6	0	0	45.9258
s0007_connelly_2024_zim	s0007_matimbwa_health_center_period2	0	1	0	0	97.5
s0007_connelly_2024_zim	s0007_matrekta_period1	0	3	0	0	70.7598
s0007_connelly_2024_zim	s0007_matrekta_period2	0	1	0	0	97.5
s0007_connelly_2024_zim	s0007_matrekta_period3	0	1	0	0	97.5
s0007_connelly_2024_zim	s0007_matrekta_period4	0	1	0	0	97.5
s0007_connelly_2024_zim	s0007_matrekta_period5	0	1	0	0	97.5
s0007_connelly_2024_zim	s0007_mbande_dispensary_period1	0	15	0	0	21.8019
s0007_connelly_2024_zim	s0007_mbande_dispensary_period10	0	11	0	0	28.4914
s0007_connelly_2024_zim	s0007_mbande_dispensary_period11	0	19	0	0	17.6467
s0007_connelly_2024_zim	s0007_mbande_dispensary_period12	0	22	0	0	15.4373
s0007_connelly_2024_zim	s0007_mbande_dispensary_period13	0	4	0	0	60.2365
s0007_connelly_2024_zim	s0007_mbande_dispensary_period14	0	4	0	0	60.2365
s0007_connelly_2024_zim	s0007_mbande_dispensary_period15	0	31	0	0	11.2189
s0007_connelly_2024_zim	s0007_mbande_dispensary_period16	0	6	0	0	45.9258
[truncated: 3,211 more rows]

## Sheet: k13_469_Y
study_id	survey_id	numerator	denominator	prevalence	prevalence_lower	prevalence_upper
[truncated: 3,806 more rows]

[truncated: 18 more sheets: k13_476_I, k13_493_H, k13_539_T, k13_553_L, k13_561_H, k13_574_L, k13_580_Y, k13_622_I, k13_675_V, k13_441_L, k13_449_A, k13_469_F, k13_515_K, k13_527_H, k13_538_V, k13_568_G, crt_76_T, mdr1_86_Y]
